# Supplementary material for: Evidence of Bos javanicus x Bos indicus hybridization and major QTLs for birth weight in Indonesian Peranakan Ongole cattle
Source: BMC Genet. 2015 Jul 4;16:75. doi: 10.1186/s12863-015-0229-5 (PMC4491226; doi:10.1186/s12863-015-0229-5)
Supplement: Additional file 1: — Heterozygosity and F ST analysis. [file 12863_2015_229_MOESM1_ESM.xls]

## Sheet: FST
	BMA	SGT	GIR	NEL	PO	HOL	NDA	BRM	BALI
BMA	1	0.0331569	0.103084	0.105125	0.130007	0.0626334	0.105893	0.0839284	0.239081
SGT	0.0331569	1	0.101834	0.103132	0.127626	0.0604179	0.103872	0.0820589	0.2368
GIR	0.103084	0.101834	1	0.025231	0.0591637	0.167224	0.164011	0.0235132	0.165971
NEL	0.105125	0.103132	0.025231	1	0.0555367	0.16837	0.165175	0.0267169	0.16636
PO	0.130007	0.127626	0.0591637	0.0555367	1	0.191332	0.191203	0.0574502	0.121949
HOL	0.0626334	0.0604179	0.167224	0.16837	0.191332	1	0.108538	0.143917	0.290497
NDA	0.105893	0.103873	0.164011	0.165175	0.191203	0.108539	1	0.147695	0.28027
BRM	0.0839284	0.0820589	0.0235132	0.0267169	0.0574502	0.143917	0.147695	1	0.171137
BALI	0.239081	0.2368	0.165972	0.16636	0.121949	0.290497	0.28027	0.171137	1

## Sheet: Heterozygosity
Breed	Average Expected Heterozygosity	Average Observed Heterozygosity	Average MAF > 5%
BMA	0.368409	0.381762	0.278457
SGT	0.364429	0.372653	0.275263
GIR	0.312424	0.315486	0.238033
NEL	0.321422	0.327754	0.232082
PO	0.306041	0.308998	0.218241
HOL	0.370203	0.377075	0.280871
NDA	0.356179	0.360752	0.266085
BRM	0.312014	0.308198	0.222494
BALI	0.236036	0.24588	0.17369
All calculations here were performed based on markers presenting MAF > 5% in order to mitigate the effects of ascertainment bias
