# Supplementary material for: Evidence of Bos javanicus x Bos indicus hybridization and major QTLs for birth weight in Indonesian Peranakan Ongole cattle
Source: BMC Genet. 2015 Jul 4;16:75. doi: 10.1186/s12863-015-0229-5 (PMC4491226; doi:10.1186/s12863-015-0229-5)
Supplement: Additional file 2: — List of putative Bos javanicus haplotypes in Indonesian Peranakan Ongole. [file 12863_2015_229_MOESM2_ESM.xls]

## Sheet: ALL
Block Name	Haplotype	Chromosome	Start Position	End Position	Block Size (kb)	Frequency in PO	Frequency in NEL	Frequency in GIR	Frequency in BALI	Pr(Bj | NEL)	Pr(Bj | GIR)	GROUP
CHR10_B1010	BBBAB	10	56285758	56464919	179.161	0.114583	0	0	1	1	1	A
CHR10_B1013	BBAAB	10	82830782	83114112	283.33	0.125	0	0	0.972222	1	1	A
CHR10_B1014	BAABA	10	82860814	83241282	380.468	0.125	0	0	0.972222	1	1	A
CHR10_B1015	AABAB	10	83050810	83276820	226.01	0.104167	0	0	0.972222	1	1	A
CHR10_B1016	AABAB	10	89826995	89923736	96.741	0.114583	0	0	1	1	1	A
CHR10_B1017	ABBBA	10	91810103	91982227	172.124	0.197917	0	0	0.972222	1	1	A
CHR10_B1028	BBBAA	10	91846997	92011190	164.193	0.197917	0	0	0.972222	1	1	A
CHR10_B1029	AABBA	10	96918472	97096854	178.382	0.15625	0	0	1	1	1	A
CHR10_B1041	ABBAA	10	96939494	97276760	337.266	0.114583	0	0	1	1	1	A
CHR10_B1042	AABBA	10	102210987	102544951	333.964	0.104167	0	0	0.277778	1	1	A
CHR10_B1046	AAABA	10	27192615	27485823	293.208	0.145833	0	0	0.138889	1	1	A
CHR10_B1047	AABAB	10	27299922	27547387	247.465	0.145833	0	0	0.138889	1	1	A
CHR10_B1051	ABABB	10	27333062	27589941	256.879	0.114583	0	0	0.138889	1	1	A
CHR10_B1052	AABAB	10	29499473	29725788	226.315	0.395833	0	0	0.5	1	1	A
CHR10_B109	ABABA	10	29577018	29751813	174.795	0.458333	0	0	0.5	1	1	A
CHR10_B110	BAABA	10	40460414	40613714	153.3	0.104167	0	0	0.555556	1	1	A
CHR10_B111	ABBAB	10	45034945	45288657	253.712	0.114583	0	0	1	1	1	A
CHR10_B112	BBABA	10	45069536	45323831	254.295	0.114583	0	0	1	1	1	A
CHR10_B1140	BABAB	10	45207315	45351906	144.591	0.114583	0	0	1	1	1	A
CHR10_B1141	ABABB	10	45237046	45387461	150.415	0.114583	0	0	1	1	1	A
CHR10_B1142	BABBA	10	45288657	45436582	147.925	0.114583	0	0	1	1	1	A
CHR10_B1144	BAABA	10	47842705	47945151	102.446	0.104167	0	0	0.972222	1	1	A
CHR10_B1148	BBABA	10	6076725	6413192	336.467	0.114583	0	0	0.388889	1	1	A
CHR10_B1149	AAABB	11	55705680	55870801	165.121	0.427083	0	0	1	1	1	A
CHR10_B1150	AABBA	11	55745998	55946129	200.131	0.541667	0	0	1	1	1	A
CHR10_B1151	ABBAB	11	55766410	56039089	272.679	0.489583	0	0	1	1	1	A
CHR10_B1152	BBABA	11	55809281	56112585	303.304	0.333333	0	0	0.972222	1	1	A
CHR10_B12	BBABB	11	55809281	56112585	303.304	0.28125	0	0	0.0277778	1	1	A
CHR10_B1206	BABAB	11	55870801	56617997	747.196	0.21875	0	0	0.972222	1	1	A
CHR10_B1216	BABBB	11	55870801	56617997	747.196	0.197917	0	0	0.0277778	1	1	A
CHR10_B123	AABAB	11	102974570	103164589	190.019	0.145833	0	0	1	1	1	A
CHR10_B124	BABBA	11	25657749	25812302	154.553	0.104167	0	0	0.222222	1	1	A
CHR10_B1243	AABAB	11	46590323	46735224	144.901	0.15625	0	0	1	1	1	A
CHR10_B1244	ABABA	11	46616761	46758998	142.237	0.104167	0	0	1	1	1	A
CHR10_B125	ABAAB	12	16586796	16732810	146.014	0.114583	0	0	0.888889	1	1	A
CHR10_B1258	ABAAA	12	27954424	28184859	230.435	0.21875	0	0	1	1	1	A
CHR10_B1259	BAAAB	12	28022872	28205239	182.367	0.21875	0	0	1	1	1	A
CHR10_B1260	AAABA	12	28052265	28235757	183.492	0.21875	0	0	1	1	1	A
CHR10_B126	AABAA	12	28127197	28275938	148.741	0.229167	0	0	1	1	1	A
CHR10_B127	ABAAB	12	28184859	28348873	164.014	0.239583	0	0	1	1	1	A
CHR10_B1271	ABBAA	13	72052858	72164287	111.429	0.114583	0	0	0.861111	1	1	A
CHR10_B1272	AABAA	13	7564399	7815040	250.641	0.125	0	0	1	1	1	A
CHR10_B1273	AAABB	13	82982226	83163575	181.349	0.104167	0	0	1	1	1	A
CHR10_B1274	AABBA	13	83491724	83662585	170.861	0.125	0	0	0.388889	1	1	A
CHR10_B1275	ABBAB	13	83520405	83697323	176.918	0.125	0	0	0.388889	1	1	A
CHR10_B1321	ABABA	13	26446051	26614651	168.6	0.145833	0	0	1	1	1	A
CHR10_B1322	AABAA	13	29772455	29897763	125.308	0.135417	0	0	0.972222	1	1	A
CHR10_B1323	ABAAA	13	29789119	29934974	145.855	0.114583	0	0	0.972222	1	1	A
CHR10_B1324	BAAAA	13	29821617	29991761	170.144	0.114583	0	0	0.972222	1	1	A
CHR10_B1325	AAAAA	13	29841640	30062520	220.88	0.114583	0	0	0.972222	1	1	A
CHR10_B133	AAAAB	13	29897763	30108205	210.442	0.114583	0	0	0.972222	1	1	A
CHR10_B1336	BAAAB	13	38830375	39019728	189.353	0.104167	0	0	0.972222	1	1	A
CHR10_B1337	AAABB	13	38858641	39046771	188.13	0.104167	0	0	0.972222	1	1	A
CHR10_B1338	AABBB	13	38881719	39110625	228.906	0.104167	0	0	0.972222	1	1	A
CHR10_B1353	ABBBA	13	38943133	39137454	194.321	0.114583	0	0	0.972222	1	1	A
CHR10_B1354	BBBAA	13	39019728	39208304	188.576	0.114583	0	0	0.972222	1	1	A
CHR10_B1369	BBAAB	13	39046771	39270967	224.196	0.114583	0	0	0.972222	1	1	A
CHR10_B1370	BAABA	13	39110625	39301840	191.215	0.104167	0	0	0.972222	1	1	A
CHR10_B1371	AAABB	13	3815373	3978354	162.981	0.104167	0	0	1	1	1	A
CHR10_B1372	AABBA	13	3839998	4026817	186.819	0.135417	0	0	1	1	1	A
CHR10_B1381	BBBBB	14	51230877	51430094	199.217	0.114583	0	0	0.972222	1	1	A
CHR10_B1382	ABABA	14	64767268	65079238	311.97	0.114583	0	0	0.972222	1	1	A
CHR10_B1391	AAABB	14	66256529	66523007	266.478	0.114583	0	0	1	1	1	A
CHR10_B1441	AABBA	14	66282557	66549130	266.573	0.114583	0	0	1	1	1	A
CHR10_B1442	ABBAA	14	66339300	66599210	259.91	0.114583	0	0	1	1	1	A
CHR10_B1472	AAAAA	14	7810795	7928189	117.394	0.177083	0	0	0.944444	1	1	A
CHR10_B1473	AAAAA	14	7850737	7951654	100.917	0.177083	0	0	0.944444	1	1	A
CHR10_B1474	AAAAA	14	7888675	7976222	87.547	0.177083	0	0	0.944444	1	1	A
CHR10_B1480	AAAAB	14	7926827	8001066	74.239	0.177083	0	0	0.944444	1	1	A
CHR10_B1481	BAAAB	14	11683342	11816360	133.018	0.125	0	0	0.944444	1	1	A
CHR10_B1482	AAABB	14	11711053	11848870	137.817	0.125	0	0	0.944444	1	1	A
CHR10_B1496	AABBA	14	11736525	11881261	144.736	0.114583	0	0	0.944444	1	1	A
CHR10_B1516	ABBAB	14	11776673	11931937	155.264	0.114583	0	0	0.944444	1	1	A
CHR10_B1517	ABBBA	14	20089569	20273115	183.546	0.104167	0	0	0.0555556	1	1	A
CHR10_B1518	ABAAA	14	4209266	4336714	127.448	0.104167	0	0	0.972222	1	1	A
CHR10_B1519	BAAAA	14	4240287	4364952	124.665	0.104167	0	0	0.972222	1	1	A
CHR10_B1520	AAAAA	14	4267053	4386955	119.902	0.104167	0	0	0.972222	1	1	A
CHR10_B153	AAAAA	14	4301937	4415636	113.699	0.104167	0	0	0.972222	1	1	A
CHR10_B154	AAAAA	14	4336714	4438267	101.553	0.104167	0	0	0.972222	1	1	A
CHR10_B1546	AAABB	14	48858864	49032157	173.293	0.104167	0	0	1	1	1	A
CHR10_B1547	AABAA	15	57096106	57313281	217.175	0.114583	0	0	0.916667	1	1	A
CHR10_B1548	ABAAA	15	57228610	57333896	105.286	0.114583	0	0	0.916667	1	1	A
CHR10_B1549	AAAAA	15	57408444	57621211	212.767	0.145833	0	0	0.75	1	1	A
CHR10_B1550	AAAAB	15	68026353	68191630	165.277	0.114583	0	0	0.222222	1	1	A
CHR10_B157	AAAAB	15	73475016	73849551	374.535	0.114583	0	0	0.0277778	1	1	A
CHR10_B1572	AAAAA	15	75265425	75364157	98.732	0.166667	0	0	0.972222	1	1	A
CHR10_B1573	AAAAB	15	75284984	75406739	121.755	0.166667	0	0	0.972222	1	1	A
CHR10_B1614	AAABB	15	75306680	75457657	150.977	0.15625	0	0	0.916667	1	1	A
CHR10_B1615	AABBA	15	75344319	75504433	160.114	0.15625	0	0	0.916667	1	1	A
CHR10_B1616	AABAA	15	28538767	28708543	169.776	0.125	0	0	1	1	1	A
CHR10_B1617	ABAAA	15	28561382	28731380	169.998	0.125	0	0	1	1	1	A
CHR10_B1618	BAAAB	15	28604794	28760415	155.621	0.125	0	0	1	1	1	A
CHR10_B162	AAABA	15	28673068	28804641	131.573	0.135417	0	0	1	1	1	A
CHR10_B1626	AABAA	15	28708543	28851260	142.717	0.135417	0	0	1	1	1	A
CHR10_B1628	ABAAA	15	28731380	28882493	151.113	0.15625	0	0	1	1	1	A
CHR10_B1630	AAABA	15	28913313	29113608	200.295	0.135417	0	0	1	1	1	A
CHR10_B1631	AABAA	15	28966610	29162110	195.5	0.104167	0	0	0.805556	1	1	A
CHR10_B1632	ABAAB	15	28998023	29206191	208.168	0.104167	0	0	0.805556	1	1	A
CHR10_B1636	BAABA	15	29087315	29233683	146.368	0.104167	0	0	0.805556	1	1	A
CHR10_B1637	AABAA	15	29113608	29271879	158.271	0.104167	0	0	0.805556	1	1	A
CHR10_B1644	AABBB	15	30484798	30642040	157.242	0.104167	0	0	0.972222	1	1	A
CHR10_B1645	ABBBB	15	30531680	30685947	154.267	0.104167	0	0	1	1	1	A
CHR10_B1646	BBBBA	15	30573210	30712492	139.282	0.104167	0	0	1	1	1	A
CHR10_B1647	ABAAB	15	5134162	5328767	194.605	0.114583	0	0	0.333333	1	1	A
CHR10_B1648	BAABB	15	5170124	5371776	201.652	0.104167	0	0	0.333333	1	1	A
CHR10_B1649	AABBA	15	5208201	5400560	192.359	0.104167	0	0	0.333333	1	1	A
CHR10_B1650	ABBAA	15	5295111	5422689	127.578	0.104167	0	0	0.333333	1	1	A
CHR10_B1651	AAABA	15	37701094	37893014	191.92	0.125	0	0	1	1	1	A
CHR10_B1659	AABAA	15	37726788	37917022	190.234	0.125	0	0	1	1	1	A
CHR10_B1660	ABAAB	15	37756194	37958705	202.511	0.135417	0	0	1	1	1	A
CHR10_B166	BAABA	15	37856701	38003134	146.433	0.135417	0	0	1	1	1	A
CHR10_B1661	AABAA	15	37893014	38099059	206.045	0.135417	0	0	1	1	1	A
CHR10_B1662	BAAAB	15	37958705	38178809	220.104	0.125	0	0	1	1	1	A
CHR10_B1663	AAABA	15	38003134	38251520	248.386	0.125	0	0	1	1	1	A
CHR10_B1665	BAABB	15	38178809	38465773	286.964	0.114583	0	0	0.388889	1	1	A
CHR10_B1666	BABAB	15	5766975	5965215	198.24	0.104167	0	0	1	1	1	A
CHR10_B1667	ABABA	15	5791533	6007478	215.945	0.104167	0	0	1	1	1	A
CHR10_B1668	AABBA	15	42807152	42960757	153.605	0.104167	0	0	0.833333	1	1	A
CHR10_B1669	BABAA	15	5825778	6086317	260.539	0.104167	0	0	1	1	1	A
CHR10_B1670	ABBBB	15	43336045	43538866	202.821	0.125	0	0	0.861111	1	1	A
CHR10_B167	BBBBA	15	43361685	43613747	252.062	0.125	0	0	0.861111	1	1	A
CHR10_B1671	BBBAB	15	43434590	43652444	217.854	0.135417	0	0	0.861111	1	1	A
CHR10_B1672	BBABA	15	43496588	43704584	207.996	0.135417	0	0	0.861111	1	1	A
CHR10_B1673	BBBBA	15	6398381	6612281	213.9	0.177083	0	0	0.972222	1	1	A
CHR10_B1674	ABABA	16	59661760	59823898	162.138	0.1875	0	0	1	1	1	A
CHR10_B1675	AABAA	16	65329296	65635111	305.815	0.114583	0	0	0.666667	1	1	A
CHR10_B1676	ABAAB	16	65386980	65669824	282.844	0.114583	0	0	0.666667	1	1	A
CHR10_B1677	AAABA	16	77494615	77673193	178.578	0.104167	0	0	1	1	1	A
CHR10_B1678	AABAA	16	77519512	77719482	199.97	0.104167	0	0	1	1	1	A
CHR10_B1684	ABAAA	16	24810362	25000153	189.791	0.114583	0	0	0.944444	1	1	A
CHR10_B1689	AABBA	16	30605702	30714356	108.654	0.135417	0	0	1	1	1	A
CHR10_B1714	ABBAB	16	30626532	30756856	130.324	0.114583	0	0	1	1	1	A
CHR10_B1732	BBABB	16	30656623	30859872	203.249	0.114583	0	0	1	1	1	A
CHR10_B1733	BBBAB	16	33210853	33433800	222.947	0.260417	0	0	0.916667	1	1	A
CHR10_B1734	AABAB	16	37667552	37838697	171.145	0.114583	0	0	1	1	1	A
CHR10_B1735	ABABA	16	37710632	37876689	166.057	0.114583	0	0	1	1	1	A
CHR10_B1762	BABAB	16	37748202	37904090	155.888	0.114583	0	0	1	1	1	A
CHR10_B1763	BBAAA	16	38059137	38265003	205.866	0.145833	0	0	1	1	1	A
CHR10_B1764	AAABB	16	53554791	53755847	201.056	0.114583	0	0	0.5	1	1	A
CHR10_B1765	AAAAB	16	53755847	53889556	133.709	0.25	0	0	0.5	1	1	A
CHR10_B1773	AAABB	16	53777067	53922176	145.109	0.302083	0	0	1	1	1	A
CHR10_B1774	AABBA	16	53803470	53953891	150.421	0.302083	0	0	1	1	1	A
CHR10_B1775	ABBAB	16	53831001	53976478	145.477	0.302083	0	0	1	1	1	A
CHR10_B1776	BBABA	16	53889556	54001119	111.563	0.302083	0	0	1	1	1	A
CHR10_B1777	ABAAA	17	7399427	7557992	158.565	0.1875	0	0	0.972222	1	1	A
CHR10_B1778	BAAAB	17	7435507	7620520	185.013	0.1875	0	0	0.972222	1	1	A
CHR10_B1783	AABAA	17	7946056	8098794	152.738	0.114583	0	0	0.305556	1	1	A
CHR10_B1784	ABAAB	17	7997532	8170089	172.557	0.114583	0	0	0.305556	1	1	A
CHR10_B1785	BAABB	17	8026474	8297151	270.677	0.104167	0	0	0.305556	1	1	A
CHR10_B1793	AABBB	17	8067629	8331053	263.424	0.104167	0	0	0.305556	1	1	A
CHR10_B1794	ABBBB	17	8098794	8359016	260.222	0.104167	0	0	0.305556	1	1	A
CHR10_B1804	AAABB	17	1261843	1443265	181.422	0.135417	0	0	0.0277778	1	1	A
CHR10_B1821	BABAB	17	44065527	44240753	175.226	0.125	0	0	0.944444	1	1	A
CHR10_B1822	ABABA	17	44120905	44275695	154.79	0.135417	0	0	0.944444	1	1	A
CHR10_B1823	BABAA	17	44164743	44317603	152.86	0.135417	0	0	0.944444	1	1	A
CHR10_B1824	ABAAB	17	44206832	44379136	172.304	0.125	0	0	0.944444	1	1	A
CHR10_B1837	BAABB	17	44240753	44413031	172.278	0.125	0	0	0.944444	1	1	A
CHR10_B1838	BAAAB	17	45868562	46029765	161.203	0.104167	0	0	0.0277778	1	1	A
CHR10_B1839	AAABA	17	45901331	46067538	166.207	0.104167	0	0	0.0277778	1	1	A
CHR10_B1840	BBAAA	18	6331293	6481097	149.804	0.125	0	0	0.972222	1	1	A
CHR10_B1841	BAAAA	18	6372346	6501699	129.353	0.125	0	0	0.972222	1	1	A
CHR10_B1850	AAAAA	18	6397483	6523067	125.584	0.114583	0	0	0.972222	1	1	A
CHR10_B1861	AAAAA	18	6440525	6543445	102.92	0.125	0	0	0.972222	1	1	A
CHR10_B1862	ABABB	18	2191562	2442510	250.948	0.208333	0	0	0.0277778	1	1	A
CHR10_B1863	ABBBA	18	15977024	16379647	402.623	0.125	0	0	0.583333	1	1	A
CHR10_B1864	BABBA	18	2220037	2498031	277.994	0.208333	0	0	0.0277778	1	1	A
CHR10_B1865	ABBAA	18	2268081	2605069	336.988	0.260417	0	0	0.0277778	1	1	A
CHR10_B1869	BBAAA	18	2310091	2630430	320.339	0.260417	0	0	0.972222	1	1	A
CHR10_B1875	ABAAB	18	2685718	2864232	178.514	0.28125	0	0	1	1	1	A
CHR10_B1876	BAABA	18	2716884	2893861	176.977	0.322917	0	0	1	1	1	A
CHR10_B1877	BAAAB	18	2864232	2971984	107.752	0.208333	0	0	0.972222	1	1	A
CHR10_B1878	AAABA	18	2893861	3080400	186.539	0.208333	0	0	0.972222	1	1	A
CHR10_B1879	AABAA	18	2921231	3114628	193.397	0.208333	0	0	0.972222	1	1	A
CHR10_B1883	ABAAB	18	2946888	3146088	199.2	0.197917	0	0	0.972222	1	1	A
CHR10_B209	BAABB	18	2971984	3177824	205.84	0.1875	0	0	0.972222	1	1	A
CHR10_B210	ABBBA	18	3114628	3316273	201.645	0.15625	0	0	1	1	1	A
CHR10_B219	BBBAA	18	3146088	3368333	222.245	0.15625	0	0	1	1	1	A
CHR10_B222	AAAAA	18	4820101	4986492	166.391	0.197917	0	0	1	1	1	A
CHR10_B246	AAAAB	18	4852600	5050930	198.33	0.1875	0	0	1	1	1	A
CHR10_B247	AAABB	18	4899308	5101055	201.747	0.1875	0	0	1	1	1	A
CHR10_B248	AABBA	18	4941799	5124435	182.636	0.1875	0	0	1	1	1	A
CHR10_B261	ABBAB	18	4986492	5146517	160.025	0.1875	0	0	1	1	1	A
CHR10_B262	AABBA	18	44169233	44325867	156.634	0.104167	0	0	1	1	1	A
CHR10_B263	ABBAB	18	44208859	44361357	152.498	0.104167	0	0	1	1	1	A
CHR10_B264	BBABA	18	44238908	44427437	188.529	0.104167	0	0	1	1	1	A
CHR10_B265	BABAB	18	44302099	44488949	186.85	0.104167	0	0	1	1	1	A
CHR10_B283	AAAAA	19	1751396	1903390	151.994	0.125	0	0	1	1	1	A
CHR10_B284	AAAAB	19	1797951	2093500	295.549	0.125	0	0	1	1	1	A
CHR10_B289	BBAAB	19	11435269	11970132	534.863	0.114583	0	0	1	1	1	A
CHR10_B290	BAABA	19	11726846	11998872	272.026	0.114583	0	0	1	1	1	A
CHR10_B291	AABAA	19	11833182	12032389	199.207	0.114583	0	0	1	1	1	A
CHR10_B292	ABAAA	19	11943620	12124893	181.273	0.114583	0	0	1	1	1	A
CHR10_B293	AAABA	19	19295281	19462742	167.461	0.104167	0	0	0.972222	1	1	A
CHR10_B308	AABAA	19	19373322	19495189	121.867	0.104167	0	0	0.972222	1	1	A
CHR10_B309	ABAAA	19	19400402	19534658	134.256	0.104167	0	0	0.972222	1	1	A
CHR10_B310	BAAAA	19	19434437	19566531	132.094	0.104167	0	0	0.972222	1	1	A
CHR10_B311	AABBA	19	20171223	20395816	224.593	0.15625	0	0	1	1	1	A
CHR10_B312	ABBAA	19	20209602	20439349	229.747	0.15625	0	0	1	1	1	A
CHR10_B313	BBAAA	19	20293612	20517776	224.164	0.15625	0	0	1	1	1	A
CHR10_B314	BAAAA	19	20372100	20587085	214.985	0.145833	0	0	1	1	1	A
CHR10_B316	AAAAB	19	20395816	20610643	214.827	0.135417	0	0	1	1	1	A
CHR10_B317	ABABB	19	22534986	22771407	236.421	0.114583	0	0	0.222222	1	1	A
CHR10_B320	BABBA	19	22650660	22826023	175.363	0.114583	0	0	0.222222	1	1	A
CHR10_B331	ABBAA	19	22709090	22841439	132.349	0.104167	0	0	0.0277778	1	1	A
CHR10_B341	BABAA	19	1549722	1797951	248.229	0.135417	0	0	1	1	1	A
CHR10_B342	ABAAA	19	1706305	1822133	115.828	0.125	0	0	1	1	1	A
CHR10_B35	BAAAA	19	1727832	1872426	144.594	0.125	0	0	1	1	1	A
CHR10_B352	BABAA	1	55057917	55259756	201.839	0.114583	0	0	1	1	1	A
CHR10_B353	AAAAB	1	55259756	55386945	127.189	0.145833	0	0	1	1	1	A
CHR10_B354	AAABA	1	55288120	55444187	156.067	0.15625	0	0	1	1	1	A
CHR10_B355	AABAA	1	55326027	55469249	143.222	0.125	0	0	1	1	1	A
CHR10_B356	ABAAB	1	55359042	55499124	140.082	0.125	0	0	1	1	1	A
CHR10_B360	BBBAA	1	59535729	59754059	218.33	0.104167	0	0	1	1	1	A
CHR10_B362	BBAAB	1	59561102	59796999	235.897	0.104167	0	0	1	1	1	A
CHR10_B379	BAABB	1	59590958	59824412	233.454	0.104167	0	0	1	1	1	A
CHR10_B380	AABAB	1	63098616	63235795	137.179	0.104167	0	0	1	1	1	A
CHR10_B381	ABABA	1	63127376	63277846	150.47	0.104167	0	0	1	1	1	A
CHR10_B414	BABAA	1	63159279	63372417	213.138	0.104167	0	0	0.972222	1	1	A
CHR10_B415	ABAAB	1	63199096	63445511	246.415	0.125	0	0	0.972222	1	1	A
CHR10_B416	BAABA	1	63235795	63491880	256.085	0.125	0	0	0.972222	1	1	A
CHR10_B425	BBAAA	1	63706033	63951419	245.386	0.114583	0	0	1	1	1	A
CHR10_B43	BAAAB	1	63742577	64031787	289.21	0.114583	0	0	1	1	1	A
CHR10_B442	AAABB	1	63799085	64077996	278.911	0.125	0	0	1	1	1	A
CHR10_B45	AABBA	1	63825188	64122833	297.645	0.125	0	0	1	1	1	A
CHR10_B457	BAABB	1	95133504	95279975	146.471	0.114583	0	0	0.777778	1	1	A
CHR10_B458	AABBA	1	95185520	95297194	111.674	0.114583	0	0	0.777778	1	1	A
CHR10_B459	ABBAA	1	95213011	95343592	130.581	0.114583	0	0	0.777778	1	1	A
CHR10_B46	AAABA	1	122007426	122393516	386.09	0.166667	0	0	0.888889	1	1	A
CHR10_B464	AABAA	1	122229039	122427093	198.054	0.166667	0	0	0.888889	1	1	A
CHR10_B47	ABAAB	1	122271495	122452047	180.552	0.166667	0	0	0.888889	1	1	A
CHR10_B48	BABBB	1	122911380	123130845	219.465	0.166667	0	0	0.777778	1	1	A
CHR10_B484	ABBBA	1	122973343	123153828	180.485	0.166667	0	0	0.777778	1	1	A
CHR10_B485	BBBAB	1	123000922	123176398	175.476	0.166667	0	0	0.777778	1	1	A
CHR10_B486	BBABA	1	123032224	123267780	235.556	0.1875	0	0	0.944444	1	1	A
CHR10_B487	BABBB	1	125283942	125641702	357.76	0.114583	0	0	0.0277778	1	1	A
CHR10_B489	AAABB	1	128320901	128447062	126.161	0.135417	0	0	0.972222	1	1	A
CHR10_B49	AABBA	1	128372905	128471733	98.828	0.135417	0	0	0.972222	1	1	A
CHR10_B498	ABBAA	1	128398119	128495903	97.784	0.135417	0	0	0.972222	1	1	A
CHR10_B499	BBAAB	1	128420783	128518666	97.883	0.135417	0	0	0.972222	1	1	A
CHR10_B506	BAABA	1	128447062	128581140	134.078	0.166667	0	0	1	1	1	A
CHR10_B507	AAAAB	1	150574361	150974434	400.073	0.104167	0	0	0.888889	1	1	A
CHR10_B529	AAABB	1	150701102	151125563	424.461	0.104167	0	0	0.888889	1	1	A
CHR10_B545	AABBA	1	150900517	151146817	246.3	0.104167	0	0	0.888889	1	1	A
CHR10_B546	ABABA	1	151550746	151693959	143.213	0.104167	0	0	0.777778	1	1	A
CHR10_B547	BABAB	1	151590393	151736540	146.147	0.145833	0	0	0.972222	1	1	A
CHR10_B548	ABABA	1	151615270	151770190	154.92	0.135417	0	0	0.972222	1	1	A
CHR10_B549	ABAAB	1	154732112	154857059	124.947	0.104167	0	0	0.805556	1	1	A
CHR10_B556	BABAB	1	155654021	155777347	123.326	0.15625	0	0	0.277778	1	1	A
CHR10_B557	ABABB	1	155692591	155835816	143.225	0.135417	0	0	0.277778	1	1	A
CHR10_B558	BABBA	1	155725361	155866844	141.483	0.135417	0	0	0.277778	1	1	A
CHR10_B559	ABBAB	1	155745134	155920732	175.598	0.135417	0	0	0.277778	1	1	A
CHR10_B560	BBAAA	1	18437724	18758665	320.941	0.114583	0	0	0.972222	1	1	A
CHR10_B56	ABBBA	1	22187222	22510052	322.83	0.104167	0	0	1	1	1	A
CHR10_B567	AABBB	1	24001042	24166595	165.553	0.177083	0	0	1	1	1	A
CHR10_B568	BBBAB	1	24057738	24255576	197.838	0.125	0	0	0.194444	1	1	A
CHR10_B578	BBABB	1	24143414	24278057	134.643	0.125	0	0	0.194444	1	1	A
CHR10_B580	BAABA	1	24166595	24302207	135.612	0.114583	0	0	0.805556	1	1	A
CHR10_B581	AABAA	1	24196197	24397247	201.05	0.114583	0	0	0.805556	1	1	A
CHR10_B588	ABAAA	1	24255576	24430863	175.287	0.114583	0	0	0.805556	1	1	A
CHR10_B589	BAAAB	1	24278057	24466535	188.478	0.166667	0	0	1	1	1	A
CHR10_B62	AABAB	1	25049866	25244741	194.875	0.114583	0	0	0.777778	1	1	A
CHR10_B621	ABABA	1	25122738	25271869	149.131	0.114583	0	0	0.777778	1	1	A
CHR10_B622	BABAA	1	25154731	25289457	134.726	0.114583	0	0	0.777778	1	1	A
CHR10_B623	ABAAB	1	25220003	25321721	101.718	0.114583	0	0	0.777778	1	1	A
CHR10_B624	BAABB	1	25244741	25426409	181.668	0.114583	0	0	1	1	1	A
CHR10_B625	AAAAB	1	30570926	30724028	153.102	0.135417	0	0	1	1	1	A
CHR10_B635	AAABB	1	30606444	30813844	207.4	0.135417	0	0	0.833333	1	1	A
CHR10_B645	AABBB	1	30655372	30865885	210.513	0.135417	0	0	0.833333	1	1	A
CHR10_B646	ABBBA	1	30701874	30959924	258.05	0.135417	0	0	0.833333	1	1	A
CHR10_B647	BBBAB	1	30724028	30987508	263.48	0.114583	0	0	0.833333	1	1	A
CHR10_B648	BBBBB	1	32961952	33098389	136.437	0.114583	0	0	0.972222	1	1	A
CHR10_B649	BBBBA	1	33004440	33125906	121.466	0.114583	0	0	0.972222	1	1	A
CHR10_B656	BBBAB	1	33036107	33176151	140.044	0.114583	0	0	0.972222	1	1	A
CHR10_B657	BBABA	1	33068789	33284142	215.353	0.135417	0	0	0.972222	1	1	A
CHR10_B658	AAAAB	1	34386012	34515637	129.625	0.104167	0	0	1	1	1	A
CHR10_B659	AAABA	1	34407892	34562999	155.107	0.104167	0	0	1	1	1	A
CHR10_B660	BBAAA	1	34864497	35014129	149.632	0.104167	0	0	1	1	1	A
CHR10_B664	BAAAB	1	34903570	35157504	253.934	0.104167	0	0	1	1	1	A
CHR10_B672	AAABA	1	34934516	35314693	380.177	0.114583	0	0	1	1	1	A
CHR10_B673	AABAB	1	34970709	35367693	396.984	0.114583	0	0	1	1	1	A
CHR10_B674	AAAAB	1	40427450	40589118	161.668	0.114583	0	0	0.972222	1	1	A
CHR10_B693	AAABB	1	40465985	40621580	155.595	0.114583	0	0	0.972222	1	1	A
CHR10_B694	BAABA	1	44071844	44272642	200.798	0.104167	0	0	0.5	1	1	A
CHR10_B698	AABAB	1	44143107	44323355	180.248	0.104167	0	0	0.5	1	1	A
CHR10_B699	ABABB	1	44176118	44446453	270.335	0.104167	0	0	0.5	1	1	A
CHR10_B709	BABBA	1	44250030	44569518	319.488	0.104167	0	0	0.5	1	1	A
CHR10_B710	ABBAB	1	44272642	44593858	321.216	0.104167	0	0	0.5	1	1	A
CHR10_B711	AABBB	1	47637704	47807494	169.79	0.104167	0	0	1	1	1	A
CHR10_B712	ABBBA	1	47745480	47831916	86.436	0.104167	0	0	1	1	1	A
CHR10_B715	BBBAB	1	47771799	47856002	84.203	0.125	0	0	1	1	1	A
CHR10_B723	BBABA	1	47788706	47945210	156.504	0.125	0	0	1	1	1	A
CHR10_B724	BABAB	1	47807494	47973478	165.984	0.104167	0	0	1	1	1	A
CHR10_B725	AAAAA	20	58214328	58329179	114.851	0.114583	0	0	1	1	1	A
CHR10_B726	AAAAA	20	58240835	58362004	121.169	0.114583	0	0	1	1	1	A
CHR10_B729	AAAAB	20	58264762	58405641	140.879	0.125	0	0	0.916667	1	1	A
CHR10_B731	BBBAA	20	58689538	58864888	175.35	0.104167	0	0	1	1	1	A
CHR10_B732	BAABA	20	68815875	68965151	149.276	0.125	0	0	0.722222	1	1	A
CHR10_B733	AABAA	20	68846321	69045941	199.62	0.125	0	0	0.722222	1	1	A
CHR10_B75	ABAAA	20	68906209	69072392	166.183	0.125	0	0	0.722222	1	1	A
CHR10_B755	AAAAB	20	40754324	40879412	125.088	0.145833	0	0	1	1	1	A
CHR10_B766	AAABA	20	40799554	40986540	186.986	0.125	0	0	0.972222	1	1	A
CHR10_B767	AABAB	20	40831029	41016884	185.855	0.125	0	0	0.972222	1	1	A
CHR10_B768	AABBA	20	45225619	45508091	282.472	0.104167	0	0	0.0555556	1	1	A
CHR10_B769	ABBAA	20	45266553	45531922	265.369	0.104167	0	0	0.0555556	1	1	A
CHR10_B770	BAABA	20	52674980	52897607	222.627	0.104167	0	0	0.388889	1	1	A
CHR10_B772	BABAA	21	63985298	64129449	144.151	0.114583	0	0	0.861111	1	1	A
CHR10_B773	BBABA	21	67403252	67515244	111.992	0.125	0	0	0.972222	1	1	A
CHR10_B774	AABAA	21	18677064	18912588	235.524	0.15625	0	0	0.972222	1	1	A
CHR10_B775	ABAAA	21	18792944	18975984	183.04	0.15625	0	0	0.972222	1	1	A
CHR10_B778	BAAAA	21	18852380	19002483	150.103	0.15625	0	0	0.972222	1	1	A
CHR10_B779	ABAAA	21	4001747	4193189	191.442	0.125	0	0	0.0555556	1	1	A
CHR10_B780	BAAAA	21	4048483	4240549	192.066	0.125	0	0	0.0555556	1	1	A
CHR10_B781	BBBBB	21	24894169	25057520	163.351	0.135417	0	0	0.0277778	1	1	A
CHR10_B782	BBBBA	21	24978101	25177321	199.22	0.135417	0	0	0.0277778	1	1	A
CHR10_B79	AABBB	21	38024759	38191506	166.747	0.114583	0	0	0.0555556	1	1	A
CHR10_B802	AABBB	21	46063657	46217299	153.642	0.135417	0	0	0.916667	1	1	A
CHR10_B805	ABBBA	21	46116868	46307088	190.22	0.135417	0	0	0.916667	1	1	A
CHR10_B820	BBBAB	21	46145471	46428406	282.935	0.135417	0	0	0.916667	1	1	A
CHR10_B821	BBABB	21	46190788	46596778	405.99	0.135417	0	0	0.916667	1	1	A
CHR10_B822	BAABA	21	49706980	49889250	182.27	0.104167	0	0	0.972222	1	1	A
CHR10_B823	AABAB	21	49742327	49915999	173.672	0.104167	0	0	0.972222	1	1	A
CHR10_B825	ABABA	21	49800743	49949243	148.5	0.104167	0	0	0.972222	1	1	A
CHR10_B835	ABAAA	21	50136106	50327416	191.31	0.125	0	0	0.694444	1	1	A
CHR10_B836	BAAAB	21	50205999	50368417	162.418	0.125	0	0	0.694444	1	1	A
CHR10_B841	AAABA	21	54186710	54324980	138.27	0.145833	0	0	1	1	1	A
CHR10_B846	AABAB	21	54208626	54673135	464.509	0.114583	0	0	1	1	1	A
CHR10_B847	ABABA	21	54247557	54783091	535.534	0.114583	0	0	1	1	1	A
CHR10_B848	BABAA	21	54276389	54841136	564.747	0.114583	0	0	1	1	1	A
CHR10_B852	ABAAA	22	17173373	17368119	194.746	0.114583	0	0	1	1	1	A
CHR10_B853	BAAAA	22	17210607	17415121	204.514	0.114583	0	0	1	1	1	A
CHR10_B854	AAAAA	22	42338567	42542095	203.528	0.135417	0	0	0.972222	1	1	A
CHR10_B855	AAAAB	22	42382690	42616545	233.855	0.135417	0	0	0.972222	1	1	A
CHR10_B86	AAABB	22	42472743	42791065	318.322	0.135417	0	0	0.972222	1	1	A
CHR10_B87	BBAAB	22	52032223	52355321	323.098	0.114583	0	0	1	1	1	A
CHR10_B88	ABBBA	22	52627676	52827405	199.729	0.104167	0	0	1	1	1	A
CHR10_B89	ABBBA	23	8965776	9146495	180.719	0.104167	0	0	0.972222	1	1	A
CHR10_B90	BBBAA	23	8998867	9244678	245.811	0.104167	0	0	0.972222	1	1	A
CHR10_B900	BAABA	23	10146619	10391419	244.8	0.104167	0	0	0.944444	1	1	A
CHR10_B901	BBBAB	23	11907305	12057530	150.225	0.125	0	0	1	1	1	A
CHR10_B906	BBABB	23	11929169	12131206	202.037	0.125	0	0	1	1	1	A
CHR10_B907	BABBB	23	11975930	12197733	221.803	0.125	0	0	1	1	1	A
CHR10_B91	ABBBA	23	12027791	12227994	200.203	0.125	0	0	1	1	1	A
CHR10_B946	AAAAA	23	15123634	15345878	222.244	0.104167	0	0	0.388889	1	1	A
CHR10_B947	AAAAB	23	15486610	15656140	169.53	0.114583	0	0	0.944444	1	1	A
CHR10_B948	AAABB	23	15561765	16021555	459.79	0.104167	0	0	0.944444	1	1	A
CHR10_B954	ABBBA	23	15610355	16086032	475.677	0.104167	0	0	0.944444	1	1	A
CHR10_B955	BBBAA	23	15656140	16171880	515.74	0.104167	0	0	0.944444	1	1	A
CHR10_B956	BBBAA	23	4083573	4261877	178.304	0.104167	0	0	0.777778	1	1	A
CHR11_B1031	BBAAB	23	4170083	4284878	114.795	0.104167	0	0	0.75	1	1	A
CHR11_B1032	BAAAA	23	27583474	27841983	258.509	0.135417	0	0	0.0277778	1	1	A
CHR11_B1040	AAABB	23	27776075	27944066	167.991	0.166667	0	0	0.0555556	1	1	A
CHR11_B1054	AABBA	23	27804037	27965340	161.303	0.125	0	0	0.0277778	1	1	A
CHR11_B1055	ABBAA	23	27841983	27992880	150.897	0.104167	0	0	0.0277778	1	1	A
CHR11_B1056	ABAAB	23	30574212	30711619	137.407	0.177083	0	0	0.0277778	1	1	A
CHR11_B1057	BBBAB	23	40440746	40606753	166.007	0.135417	0	0	0.888889	1	1	A
CHR11_B1068	BBABA	23	40471675	40631438	159.763	0.135417	0	0	0.888889	1	1	A
CHR11_B1087	BABAB	23	40525915	40672572	146.657	0.135417	0	0	1	1	1	A
CHR11_B1088	AAABA	23	40901750	41064620	162.87	0.145833	0	0	1	1	1	A
CHR11_B1089	AAAAB	23	49177883	49307866	129.983	0.104167	0	0	0.972222	1	1	A
CHR11_B1090	BAABA	24	5486959	5778968	292.009	0.145833	0	0	0.611111	1	1	A
CHR11_B1090	AABAB	24	5504370	5828401	324.031	0.135417	0	0	0.611111	1	1	A
CHR11_B1091	ABABA	24	5696089	5858561	162.472	0.135417	0	0	0.611111	1	1	A
CHR11_B1091	BABAB	24	5734740	5883369	148.629	0.114583	0	0	0.611111	1	1	A
CHR11_B1111	ABABB	24	5778968	5912949	133.981	0.114583	0	0	0.611111	1	1	A
CHR11_B1112	AAAAA	24	7344690	7596334	251.644	0.104167	0	0	0.444444	1	1	A
CHR11_B1113	AAAAB	24	7380047	7634934	254.887	0.104167	0	0	0.361111	1	1	A
CHR11_B1114	AAABA	24	7411826	7678534	266.708	0.104167	0	0	0.666667	1	1	A
CHR11_B1115	AABAB	24	7482109	7712547	230.438	0.104167	0	0	0.666667	1	1	A
CHR11_B114	ABABB	24	7596334	7753085	156.751	0.104167	0	0	0.666667	1	1	A
CHR11_B115	BABBB	24	7634934	7785743	150.809	0.135417	0	0	0.694444	1	1	A
CHR11_B1153	ABBBA	24	7678534	7812996	134.462	0.114583	0	0	1	1	1	A
CHR11_B1154	BBBAA	24	7712547	7838578	126.031	0.114583	0	0	1	1	1	A
CHR11_B120	BBAAA	24	7753085	7858847	105.762	0.114583	0	0	1	1	1	A
CHR11_B121	AAAAB	24	13331435	13722994	391.559	0.15625	0	0	0.777778	1	1	A
CHR11_B122	AAABA	24	13366494	13763894	397.4	0.15625	0	0	0.777778	1	1	A
CHR11_B123	AABAA	24	13461216	13810452	349.236	0.166667	0	0	0.777778	1	1	A
CHR11_B124	ABAAB	24	13582752	13837820	255.068	0.166667	0	0	0.777778	1	1	A
CHR11_B1244	BAABA	24	13722994	13980307	257.313	0.166667	0	0	0.777778	1	1	A
CHR11_B1245	BABAB	24	13837820	14194168	356.348	0.177083	0	0	0.777778	1	1	A
CHR11_B1246	BAABB	24	15293390	15527942	234.552	0.104167	0	0	0.75	1	1	A
CHR11_B1247	ABAAA	24	1764055	1854953	90.898	0.114583	0	0	1	1	1	A
CHR11_B1248	BBABB	24	17144207	17317994	173.787	0.114583	0	0	0.0277778	1	1	A
CHR11_B1288	BAAAB	24	1807628	1895647	88.019	0.114583	0	0	1	1	1	A
CHR11_B1289	BABAB	24	17890979	18123556	232.577	0.114583	0	0	0.944444	1	1	A
CHR11_B1290	ABABB	24	17928618	18313760	385.142	0.114583	0	0	0.944444	1	1	A
CHR11_B1340	BABBA	24	17985623	18336401	350.778	0.114583	0	0	0.944444	1	1	A
CHR11_B1358	ABBAA	24	18036453	18369994	333.541	0.114583	0	0	0.944444	1	1	A
CHR11_B1360	AAABA	24	1834232	1931077	96.845	0.114583	0	0	1	1	1	A
CHR11_B1361	AABAA	24	1854858	2010941	156.083	0.114583	0	0	1	1	1	A
CHR11_B1362	ABBBB	24	20619264	20823403	204.139	0.125	0	0	0.944444	1	1	A
CHR11_B1363	BBBBA	24	20662650	20886644	223.994	0.104167	0	0	0.916667	1	1	A
CHR11_B1369	BBBAA	24	20684377	20973161	288.784	0.114583	0	0	0.972222	1	1	A
CHR11_B1370	BBAAA	24	20765626	20995393	229.767	0.114583	0	0	0.972222	1	1	A
CHR11_B1371	BAAAA	24	20823403	21044034	220.631	0.114583	0	0	0.972222	1	1	A
CHR11_B1372	AAAAA	24	21918990	22194158	275.168	0.135417	0	0	1	1	1	A
CHR11_B1373	AAAAA	24	21980450	22218997	238.547	0.135417	0	0	1	1	1	A
CHR11_B1375	AAAAB	24	22099387	22255176	155.789	0.125	0	0	1	1	1	A
CHR11_B1376	AABAA	24	22194158	22353793	159.635	0.125	0	0	0.805556	1	1	A
CHR11_B1379	AAAAB	24	26152512	26333813	181.301	0.145833	0	0	0.638889	1	1	A
CHR11_B1380	AAABB	24	26189197	26377377	188.18	0.125	0	0	0.638889	1	1	A
CHR11_B1381	AABBB	24	26233988	26410826	176.838	0.114583	0	0	0.638889	1	1	A
CHR11_B1382	ABBBA	24	26312936	26435436	122.5	0.114583	0	0	0.638889	1	1	A
CHR11_B1383	BAAAA	24	29893427	30206723	313.296	0.104167	0	0	0.944444	1	1	A
CHR11_B1384	BAABA	24	29893427	30206723	313.296	0.135417	0	0	0.0555556	1	1	A
CHR11_B1385	AAAAA	24	29942533	30237817	295.284	0.104167	0	0	0.944444	1	1	A
CHR11_B1386	AABAA	24	29942533	30237817	295.284	0.135417	0	0	0.0555556	1	1	A
CHR11_B1393	AAAAB	24	30137891	30265281	127.39	0.104167	0	0	0.944444	1	1	A
CHR11_B1394	ABAAB	24	30137891	30265281	127.39	0.135417	0	0	0.0555556	1	1	A
CHR11_B1395	AAABA	24	30174487	30288409	113.922	0.104167	0	0	0.944444	1	1	A
CHR11_B1416	BAABA	24	30174487	30288409	113.922	0.135417	0	0	0.0555556	1	1	A
CHR11_B1421	AABAA	24	30206723	30348706	141.983	0.177083	0	0	1	1	1	A
CHR11_B143	AAABB	24	30598663	30731109	132.446	0.125	0	0	0.972222	1	1	A
CHR11_B144	AABBA	24	30623638	30760990	137.352	0.125	0	0	0.972222	1	1	A
CHR11_B1459	ABBAA	24	30659781	30835359	175.578	0.125	0	0	0.972222	1	1	A
CHR11_B1460	BBAAB	24	30689992	30861528	171.536	0.125	0	0	0.972222	1	1	A
CHR11_B146	BAABA	24	30731109	30881740	150.631	0.125	0	0	0.972222	1	1	A
CHR11_B1461	BBBAB	24	32494334	32593321	98.987	0.104167	0	0	0.944444	1	1	A
CHR11_B147	BBABB	24	32517935	32621855	103.92	0.145833	0	0	0.944444	1	1	A
CHR11_B148	BABBA	24	32541375	32677985	136.61	0.145833	0	0	0.944444	1	1	A
CHR11_B149	ABBAB	24	32567718	32719091	151.373	0.145833	0	0	0.944444	1	1	A
CHR11_B1493	BBABA	24	32593321	32778094	184.773	0.145833	0	0	0.944444	1	1	A
CHR11_B1505	ABABA	24	4273189	4461406	188.217	0.114583	0	0	0.833333	1	1	A
CHR11_B1506	AAABA	25	428390	636274	207.884	0.15625	0	0	1	1	1	A
CHR11_B1507	BAAAB	25	4485089	4589105	104.016	0.15625	0	0	0.833333	1	1	A
CHR11_B1526	AABAA	25	520071	664032	143.961	0.166667	0	0	1	1	1	A
CHR11_B1527	ABAAB	25	579794	687508	107.714	0.135417	0	0	1	1	1	A
CHR11_B1528	BAABA	25	609241	736464	127.223	0.135417	0	0	1	1	1	A
CHR11_B1529	ABBBB	25	40282215	40406561	124.346	0.135417	0	0	0.916667	1	1	A
CHR11_B155	BBBBA	25	40308955	40436393	127.438	0.135417	0	0	0.916667	1	1	A
CHR11_B156	BBBAB	25	40341603	40480346	138.743	0.135417	0	0	0.916667	1	1	A
CHR11_B1563	BBABA	25	40376753	40553104	176.351	0.145833	0	0	0.916667	1	1	A
CHR11_B1574	BAABB	26	19037832	19189998	152.166	0.104167	0	0	1	1	1	A
CHR11_B1575	BABBB	26	30063699	30249622	185.923	0.104167	0	0	1	1	1	A
CHR11_B1576	ABBBB	26	30146092	30284187	138.095	0.125	0	0	1	1	1	A
CHR11_B1577	BBBBA	26	30168678	30320284	151.606	0.125	0	0	1	1	1	A
CHR11_B1579	BBBAA	26	30209142	30360218	151.076	0.125	0	0	1	1	1	A
CHR11_B1580	BBAAB	26	30249622	30421065	171.443	0.125	0	0	1	1	1	A
CHR11_B158	BBAAB	26	31154453	31287870	133.417	0.125	0	0	1	1	1	A
CHR11_B1581	BAABB	26	31213256	31348288	135.032	0.104167	0	0	1	1	1	A
CHR11_B1584	AABBA	26	31238221	31439013	200.792	0.104167	0	0	1	1	1	A
CHR11_B160	ABBBA	26	38008649	38204002	195.353	0.145833	0	0	1	1	1	A
CHR11_B161	BAABA	26	40056717	40388206	331.489	0.135417	0	0	0.972222	1	1	A
CHR11_B162	AABBA	27	7477671	7656657	178.986	0.104167	0	0	0.333333	1	1	A
CHR11_B1629	AAAAA	27	9096031	9341807	245.776	0.135417	0	0	0.972222	1	1	A
CHR11_B1630	AAAAA	27	9164768	9357294	192.526	0.135417	0	0	0.972222	1	1	A
CHR11_B163	BABAB	27	10018575	10268086	249.511	0.125	0	0	0.944444	1	1	A
CHR11_B1631	BBABA	27	15447004	15565782	118.778	0.114583	0	0	1	1	1	A
CHR11_B1654	BABAB	27	15480885	15637738	156.853	0.104167	0	0	1	1	1	A
CHR11_B1655	ABABA	27	15516231	15699193	182.962	0.104167	0	0	1	1	1	A
CHR11_B166	BABAB	27	15545018	15755401	210.383	0.104167	0	0	1	1	1	A
CHR11_B167	ABBAB	27	25501920	25606547	104.627	0.104167	0	0	1	1	1	A
CHR11_B1680	BBABB	27	25529207	25633356	104.149	0.125	0	0	1	1	1	A
CHR11_B1681	BABBB	27	25555089	25671998	116.909	0.114583	0	0	1	1	1	A
CHR11_B1683	ABBBB	27	25582350	25728096	145.746	0.114583	0	0	1	1	1	A
CHR11_B1713	BBBBA	27	25606547	25776811	170.264	0.104167	0	0	1	1	1	A
CHR11_B1723	AAABB	27	37479272	37745948	266.676	0.229167	0	0	0.0277778	1	1	A
CHR11_B1724	AABBA	27	37513923	37767563	253.64	0.302083	0	0	0.0277778	1	1	A
CHR11_B1728	BABBA	27	37513923	37767563	253.64	0.104167	0	0	0.472222	1	1	A
CHR11_B1729	ABBAA	27	37661635	37859509	197.874	0.395833	0	0	0.5	1	1	A
CHR11_B1735	BBAAA	27	37723332	37897281	173.949	0.125	0	0	0.5	1	1	A
CHR11_B1738	BAAAA	27	37745948	37923186	177.238	0.166667	0	0	0.5	1	1	A
CHR11_B1739	BABAA	27	43789958	43921267	131.309	0.125	0	0	1	1	1	A
CHR11_B1752	ABAAA	27	43816848	43981265	164.417	0.125	0	0	1	1	1	A
CHR11_B1753	AAAAA	28	7495691	7623057	127.366	0.104167	0	0	1	1	1	A
CHR11_B1754	AAABA	28	8033988	8219490	185.502	0.135417	0	0	0.888889	1	1	A
CHR11_B1755	AABAA	28	8080087	8263362	183.275	0.135417	0	0	0.888889	1	1	A
CHR11_B1756	ABAAB	28	8105051	8298757	193.706	0.135417	0	0	0.833333	1	1	A
CHR11_B179	BAABA	28	8192374	8346709	154.335	0.135417	0	0	0.833333	1	1	A
CHR11_B1793	AABAB	28	8219490	8380329	160.839	0.135417	0	0	0.833333	1	1	A
CHR11_B18	AAAAB	28	98444	308805	210.361	0.114583	0	0	0.833333	1	1	A
CHR11_B1873	BAAAA	28	16617505	16753454	135.949	0.145833	0	0	0.972222	1	1	A
CHR11_B1874	AAAAA	28	16641022	16783056	142.034	0.135417	0	0	0.972222	1	1	A
CHR11_B1875	AAAAA	28	16699539	16808237	108.698	0.208333	0	0	1	1	1	A
CHR11_B1876	AAAAA	28	16727989	16855018	127.029	0.208333	0	0	1	1	1	A
CHR11_B1877	AAABA	28	154179	337857	183.678	0.114583	0	0	0.833333	1	1	A
CHR11_B191	ABAAA	28	22479232	22633575	154.343	0.104167	0	0	0.5	1	1	A
CHR11_B1915	BAAAA	28	22510646	22666189	155.543	0.104167	0	0	1	1	1	A
CHR11_B192	AAAAB	28	23454854	23666465	211.611	0.104167	0	0	1	1	1	A
CHR11_B193	AABAA	28	177494	365467	187.973	0.114583	0	0	0.833333	1	1	A
CHR11_B1954	AAAAB	28	3560627	3710024	149.397	0.104167	0	0	0.833333	1	1	A
CHR11_B1955	AAABA	28	3592677	3761056	168.379	0.104167	0	0	0.833333	1	1	A
CHR11_B1956	AABAA	28	3637555	3785867	148.312	0.104167	0	0	0.833333	1	1	A
CHR11_B1962	ABAAA	28	3674628	3844829	170.201	0.104167	0	0	0.833333	1	1	A
CHR11_B198	BAAAB	28	3710024	3872413	162.389	0.104167	0	0	0.833333	1	1	A
CHR11_B1990	ABAAB	28	209893	407166	197.273	0.114583	0	0	0.388889	1	1	A
CHR11_B1991	AAAAB	28	39950373	40093345	142.972	0.114583	0	0	1	1	1	A
CHR11_B199	BAABA	28	308805	456341	147.536	0.114583	0	0	0.388889	1	1	A
CHR11_B1992	BABAB	29	35284979	35481937	196.958	0.104167	0	0	0.861111	1	1	A
CHR11_B1993	ABABB	29	35329572	35532843	203.271	0.104167	0	0	0.861111	1	1	A
CHR11_B1995	BBAAA	29	47805682	47944961	139.279	0.1875	0	0	0.972222	1	1	A
CHR11_B1996	BAAAA	29	47826672	48012818	186.146	0.1875	0	0	0.972222	1	1	A
CHR11_B1997	ABABA	29	6325387	6433814	108.427	0.166667	0	0	0.0555556	1	1	A
CHR11_B1998	BAABA	2	57260012	57516075	256.063	0.114583	0	0	0.527778	1	1	A
CHR11_B1999	AABAA	2	57373897	57619846	245.949	0.104167	0	0	0.527778	1	1	A
CHR11_B203	BAAAB	2	80569319	80970515	401.196	0.104167	0	0	0.916667	1	1	A
CHR11_B204	AAABA	2	80605588	81002535	396.947	0.104167	0	0	0.916667	1	1	A
CHR11_B205	AABAB	2	80666057	81053048	386.991	0.104167	0	0	1	1	1	A
CHR11_B21	ABABA	2	80889253	81133028	243.775	0.104167	0	0	1	1	1	A
CHR11_B213	BABAA	2	111255488	111403362	147.874	0.177083	0	0	0.916667	1	1	A
CHR11_B214	ABAAB	2	111315241	111575978	260.737	0.114583	0	0	0.916667	1	1	A
CHR11_B226	BAABA	2	111335667	111650859	315.192	0.114583	0	0	0.916667	1	1	A
CHR11_B227	AABAB	2	111361143	111870534	509.391	0.114583	0	0	0.916667	1	1	A
CHR11_B228	AAAAB	2	111996244	112147748	151.504	0.114583	0	0	0.583333	1	1	A
CHR11_B231	AAABB	2	112023474	112173210	149.736	0.135417	0	0	0.583333	1	1	A
CHR11_B232	AAABB	2	119806852	120073875	267.023	0.114583	0	0	1	1	1	A
CHR11_B233	AABBB	2	119869465	120111418	241.953	0.114583	0	0	1	1	1	A
CHR11_B257	ABBBA	2	120008794	120148776	139.982	0.114583	0	0	1	1	1	A
CHR11_B258	ABBAA	2	127881684	128149644	267.96	0.15625	0	0	1	1	1	A
CHR11_B261	BBAAA	2	128013805	128216477	202.672	0.15625	0	0	1	1	1	A
CHR11_B262	BAAAA	2	128081087	128362357	281.27	0.15625	0	0	1	1	1	A
CHR11_B263	AAAAA	2	128129461	128437731	308.27	0.15625	0	0	1	1	1	A
CHR11_B264	ABABA	2	128484790	128636098	151.308	0.166667	0	0	1	1	1	A
CHR11_B265	BABAB	2	128529102	128670186	141.084	0.166667	0	0	1	1	1	A
CHR11_B266	AAAAB	2	131269032	131372857	103.825	0.104167	0	0	1	1	1	A
CHR11_B28	AAABB	2	131305612	131393741	88.129	0.104167	0	0	1	1	1	A
CHR11_B29	AABBA	2	131325971	131461020	135.049	0.104167	0	0	1	1	1	A
CHR11_B30	ABBAA	2	131347628	131504361	156.733	0.104167	0	0	1	1	1	A
CHR11_B31	AAABB	2	133427914	133620177	192.263	0.125	0	0	0.972222	1	1	A
CHR11_B322	AABBB	2	133504852	133657783	152.931	0.125	0	0	0.972222	1	1	A
CHR11_B323	ABBBB	2	133568950	133699531	130.581	0.125	0	0	0.972222	1	1	A
CHR11_B324	BBBBA	2	133599634	133745075	145.441	0.125	0	0	0.972222	1	1	A
CHR11_B325	BBBAA	2	133620177	133765521	145.344	0.125	0	0	1	1	1	A
CHR11_B326	BBAAA	2	134246808	134422281	175.473	0.15625	0	0	1	1	1	A
CHR11_B343	ABAAB	2	134444007	134553463	109.456	0.145833	0	0	1	1	1	A
CHR11_B376	BAABA	2	134465054	134590430	125.376	0.145833	0	0	1	1	1	A
CHR11_B377	AABAA	2	134486603	134632287	145.684	0.145833	0	0	1	1	1	A
CHR11_B401	BAAAA	2	135268418	135373581	105.163	0.15625	0	0	0.861111	1	1	A
CHR11_B402	ABBAB	2	19807432	20011011	203.579	0.125	0	0	1	1	1	A
CHR11_B4	ABAAA	2	21802428	21904823	102.395	0.145833	0	0	1	1	1	A
CHR11_B418	BAAAB	2	21826349	21937178	110.829	0.145833	0	0	1	1	1	A
CHR11_B419	AAABB	2	21859887	21980040	120.153	0.145833	0	0	1	1	1	A
CHR11_B425	AABBB	2	21884395	22018878	134.483	0.145833	0	0	1	1	1	A
CHR11_B426	ABBBA	2	21904823	22050687	145.864	0.145833	0	0	1	1	1	A
CHR11_B428	ABABB	2	23379654	23518713	139.059	0.104167	0	0	0.888889	1	1	A
CHR11_B429	BBABB	2	23518713	23686403	167.69	0.114583	0	0	1	1	1	A
CHR11_B435	BABBB	2	23605919	23715994	110.075	0.145833	0	0	1	1	1	A
CHR11_B436	ABBBB	2	23628756	23757340	128.584	0.145833	0	0	1	1	1	A
CHR11_B437	BBBBB	2	23654385	23824758	170.373	0.145833	0	0	1	1	1	A
CHR11_B438	AABAA	2	24221002	24362479	141.477	0.166667	0	0	1	1	1	A
CHR11_B439	ABAAA	2	24250783	24403108	152.325	0.166667	0	0	1	1	1	A
CHR11_B45	BAAAA	2	24285533	24441912	156.379	0.166667	0	0	1	1	1	A
CHR11_B452	AAAAA	2	24325003	24472770	147.767	0.166667	0	0	1	1	1	A
CHR11_B453	AAAAA	2	24362479	24487457	124.978	0.166667	0	0	1	1	1	A
CHR11_B454	BABBA	2	24592039	24734064	142.025	0.135417	0	0	1	1	1	A
CHR11_B455	BAAAB	2	25561880	25711913	150.033	0.15625	0	0	1	1	1	A
CHR11_B456	AAABA	2	25609914	25762707	152.793	0.15625	0	0	1	1	1	A
CHR11_B46	AABAA	2	25658990	25826013	167.023	0.145833	0	0	1	1	1	A
CHR11_B461	ABAAB	2	25686918	25865352	178.434	0.135417	0	0	1	1	1	A
CHR11_B47	BAABB	2	25711913	26030645	318.732	0.135417	0	0	1	1	1	A
CHR11_B48	AABAB	2	27894603	28035273	140.67	0.104167	0	0	1	1	1	A
CHR11_B49	AABBB	2	28803276	28957052	153.776	0.104167	0	0	1	1	1	A
CHR11_B492	ABBBA	2	28834748	28994690	159.942	0.104167	0	0	1	1	1	A
CHR11_B493	BBBAA	2	28882690	29027343	144.653	0.104167	0	0	1	1	1	A
CHR11_B494	BBAAA	2	28923176	29092924	169.748	0.104167	0	0	1	1	1	A
CHR11_B495	ABBAB	2	29135710	29335326	199.616	0.114583	0	0	1	1	1	A
CHR11_B496	BBABA	2	29215002	29370591	155.589	0.114583	0	0	1	1	1	A
CHR11_B5	BABAA	2	29240531	29405628	165.097	0.114583	0	0	1	1	1	A
CHR11_B50	ABAAB	2	29307365	29485468	178.103	0.114583	0	0	1	1	1	A
CHR11_B500	ABABB	2	36252633	36603752	351.119	0.114583	0	0	0.0277778	1	1	A
CHR11_B501	BABBB	2	36393032	36655521	262.489	0.114583	0	0	0.0277778	1	1	A
CHR11_B502	ABBBA	2	36441803	36686850	245.047	0.114583	0	0	0.0277778	1	1	A
CHR11_B503	AABBB	3	66982081	67152286	170.205	0.104167	0	0	0.0277778	1	1	A
CHR11_B504	AAAAA	3	75690381	76035716	345.335	0.114583	0	0	0.972222	1	1	A
CHR11_B505	AAAAA	3	75737505	76118883	381.378	0.104167	0	0	0.972222	1	1	A
CHR11_B506	AAAAA	3	75856447	76153900	297.453	0.104167	0	0	0.972222	1	1	A
CHR11_B507	AABAA	3	79800652	80168356	367.704	0.104167	0	0	1	1	1	A
CHR11_B508	ABBAA	3	80193703	80517326	323.623	0.114583	0	0	1	1	1	A
CHR11_B51	BBAAB	3	80304501	80562496	257.995	0.114583	0	0	1	1	1	A
CHR11_B512	BAABB	3	80387976	80617449	229.473	0.114583	0	0	1	1	1	A
CHR11_B52	AABBB	3	80437270	80686312	249.042	0.114583	0	0	1	1	1	A
CHR11_B527	BAAAA	3	92082212	92304109	221.897	0.125	0	0	0.972222	1	1	A
CHR11_B53	AAAAB	3	92144760	92327315	182.555	0.135417	0	0	0.972222	1	1	A
CHR11_B538	AAABA	3	92229630	92382200	152.57	0.135417	0	0	0.972222	1	1	A
CHR11_B539	ABABA	3	92870768	93025923	155.155	0.125	0	0	0.916667	1	1	A
CHR11_B540	BBAAB	3	92986164	93116911	130.747	0.1875	0	0	0.0277778	1	1	A
CHR11_B541	BAABA	3	93025923	93163180	137.257	0.1875	0	0	0.0277778	1	1	A
CHR11_B542	AABAB	3	93047215	93184806	137.591	0.1875	0	0	0.0277778	1	1	A
CHR11_B546	AAABA	3	24395110	24745976	350.866	0.125	0	0	0.972222	1	1	A
CHR11_B547	AABAA	3	24421734	24799665	377.931	0.125	0	0	0.972222	1	1	A
CHR11_B548	ABAAB	3	24612286	24825465	213.179	0.125	0	0	0.972222	1	1	A
CHR11_B549	AABAB	3	46035672	46318628	282.956	0.104167	0	0	0.944444	1	1	A
CHR11_B550	ABABB	3	46086314	46410484	324.17	0.104167	0	0	0.944444	1	1	A
CHR11_B558	BABBB	3	46134907	46522488	387.581	0.104167	0	0	0.944444	1	1	A
CHR11_B574	BBBBA	3	46410484	46699846	289.362	0.104167	0	0	0.944444	1	1	A
CHR11_B575	BBBAB	3	46522488	46721234	198.746	0.104167	0	0	0.944444	1	1	A
CHR11_B576	BBABA	3	46619554	46747787	128.233	0.104167	0	0	0.944444	1	1	A
CHR11_B577	BABAB	3	46676246	46771130	94.884	0.114583	0	0	0.944444	1	1	A
CHR11_B578	ABABB	3	46699846	46842537	142.691	0.114583	0	0	0.944444	1	1	A
CHR11_B58	ABBBB	3	46747787	46922624	174.837	0.125	0	0	0.972222	1	1	A
CHR11_B59	BABBA	3	46922624	47138507	215.883	0.114583	0	0	0.972222	1	1	A
CHR11_B594	AABAA	3	57043340	57283356	240.016	0.135417	0	0	0.861111	1	1	A
CHR11_B6	ABAAA	3	57092692	57327809	235.117	0.135417	0	0	0.861111	1	1	A
CHR11_B60	BAAAB	3	57131253	57515766	384.513	0.114583	0	0	0.861111	1	1	A
CHR11_B641	AAAAA	3	60610342	60758182	147.84	0.104167	0	0	1	1	1	A
CHR11_B642	AAAAB	3	60641563	60817205	175.642	0.104167	0	0	1	1	1	A
CHR11_B643	AAABB	3	60674971	60851066	176.095	0.104167	0	0	1	1	1	A
CHR11_B644	AAABB	4	53606420	53807121	200.701	0.15625	0	0	0.833333	1	1	A
CHR11_B645	AABBA	4	53680460	53829866	149.406	0.15625	0	0	0.833333	1	1	A
CHR11_B66	ABBAB	4	53730713	53857273	126.56	0.15625	0	0	0.833333	1	1	A
CHR11_B67	AABAA	4	60266268	60432800	166.532	0.125	0	0	0.0555556	1	1	A
CHR11_B674	BBAAB	4	61376132	61542387	166.255	0.104167	0	0	0.944444	1	1	A
CHR11_B677	BAABA	4	61444963	61581941	136.978	0.104167	0	0	0.944444	1	1	A
CHR11_B678	AABAB	4	74531125	74706240	175.115	0.125	0	0	0.0277778	1	1	A
CHR11_B68	AAAAA	4	10172043	10499057	327.014	0.114583	0	0	0.833333	1	1	A
CHR11_B69	AAAAA	4	10261371	10528978	267.607	0.114583	0	0	0.833333	1	1	A
CHR11_B697	AAAAA	4	10324170	10608965	284.795	0.114583	0	0	0.833333	1	1	A
CHR11_B698	AABBB	4	10689062	10794285	105.223	0.177083	0	0	0.944444	1	1	A
CHR11_B699	BAABA	4	91630220	91951169	320.949	0.114583	0	0	0.972222	1	1	A
CHR11_B70	AABAB	4	91770132	92006297	236.165	0.114583	0	0	0.972222	1	1	A
CHR11_B700	ABABA	4	91874324	92027885	153.561	0.114583	0	0	0.944444	1	1	A
CHR11_B702	AABBB	4	94207945	94379469	171.524	0.114583	0	0	0.777778	1	1	A
CHR11_B703	ABBBA	4	94305981	94403013	97.032	0.114583	0	0	0.777778	1	1	A
CHR11_B706	BBABB	4	111047303	111245497	198.194	0.135417	0	0	0.861111	1	1	A
CHR11_B707	BABBB	4	111094913	111277799	182.886	0.135417	0	0	0.861111	1	1	A
CHR11_B708	ABAAB	4	114975718	115138746	163.028	0.104167	0	0	1	1	1	A
CHR11_B717	BAABB	4	115011249	115170139	158.89	0.104167	0	0	1	1	1	A
CHR11_B718	BBABA	4	115138746	115437794	299.048	0.104167	0	0	0.916667	1	1	A
CHR11_B719	AABAB	4	17902915	18173214	270.299	0.104167	0	0	0.75	1	1	A
CHR11_B720	BAABA	4	20460513	20595729	135.216	0.104167	0	0	0.916667	1	1	A
CHR11_B721	AAABB	4	3516845	3914939	398.094	0.114583	0	0	0.75	1	1	A
CHR11_B74	BABBA	4	27019177	27203687	184.51	0.125	0	0	1	1	1	A
CHR11_B745	BABBB	4	37385962	37523601	137.639	0.114583	0	0	0.972222	1	1	A
CHR11_B746	ABBBA	4	37409461	37555526	146.065	0.125	0	0	0.972222	1	1	A
CHR11_B747	BBBAB	4	37440961	37595676	154.715	0.104167	0	0	0.972222	1	1	A
CHR11_B748	BBABB	4	37489913	37704589	214.676	0.125	0	0	0.972222	1	1	A
CHR11_B749	BABBA	4	37523601	37736210	212.609	0.125	0	0	0.972222	1	1	A
CHR11_B75	BBAAB	4	49616352	49717334	100.982	0.208333	0	0	1	1	1	A
CHR11_B76	BAABB	4	49641651	49738691	97.04	0.1875	0	0	0.777778	1	1	A
CHR11_B77	AAAAB	5	66386971	66784879	397.908	0.104167	0	0	1	1	1	A
CHR11_B774	ABAAA	5	70936456	71144630	208.174	0.104167	0	0	0.972222	1	1	A
CHR11_B775	BAAAA	5	71045870	71176757	130.887	0.104167	0	0	0.972222	1	1	A
CHR11_B78	ABBAB	5	97530532	97828652	298.12	0.104167	0	0	0.0555556	1	1	A
CHR11_B786	AABBA	5	99476251	100033129	556.878	0.104167	0	0	0.0277778	1	1	A
CHR11_B787	ABBAA	5	99527745	100139180	611.435	0.114583	0	0	0.0277778	1	1	A
CHR11_B792	BAAAB	5	106156728	106326766	170.038	0.833333	0	0	0.0277778	1	1	A
CHR11_B801	AAABB	5	106178425	106375105	196.68	0.84375	0	0	0.0277778	1	1	A
CHR11_B803	BAABB	5	106178425	106375105	196.68	0.114583	0	0	0.972222	1	1	A
CHR11_B819	AABBA	5	106230591	106405677	175.086	0.958333	0	0	1	1	1	A
CHR11_B823	ABBAA	5	106269362	106495211	225.849	0.958333	0	0	1	1	1	A
CHR11_B825	BBAAB	5	106326766	106538208	211.442	0.979167	0	0	1	1	1	A
CHR11_B862	BAAAB	5	13632142	14189730	557.588	0.15625	0	0	0.972222	1	1	A
CHR11_B863	AAABB	5	13659330	14349001	689.671	0.145833	0	0	0.972222	1	1	A
CHR11_B864	BBAAB	5	43799282	44059505	260.223	0.125	0	0	0.944444	1	1	A
CHR11_B87	BAABB	5	43940765	44080148	139.383	0.125	0	0	0.944444	1	1	A
CHR11_B89	AABBB	5	43977904	44107145	129.241	0.104167	0	0	0.944444	1	1	A
CHR11_B914	AAAAB	6	67877316	68154985	277.669	0.104167	0	0	0.0277778	1	1	A
CHR11_B938	AAABA	6	67924407	68250627	326.22	0.104167	0	0	0.0277778	1	1	A
CHR11_B940	AABAB	6	67949582	68291351	341.769	0.104167	0	0	0.0277778	1	1	A
CHR11_B941	BAABB	6	84819700	85494324	674.624	0.125	0	0	0.0833333	1	1	A
CHR11_B942	AAAAA	6	110830540	110936126	105.586	0.114583	0	0	0.916667	1	1	A
CHR11_B944	AAAAB	6	110864586	110962723	98.137	0.104167	0	0	0.916667	1	1	A
CHR11_B945	AABBA	6	110915862	111025056	109.194	0.104167	0	0	0.916667	1	1	A
CHR11_B946	ABBAA	6	110936126	111087600	151.474	0.114583	0	0	0.916667	1	1	A
CHR11_B947	BAAAB	6	24707355	24900639	193.284	0.15625	0	0	1	1	1	A
CHR11_B948	ABABB	6	25524615	25641795	117.18	0.125	0	0	0.972222	1	1	A
CHR11_B949	BABBB	6	25556469	25669053	112.584	0.125	0	0	0.972222	1	1	A
CHR11_B95	ABBBB	6	25593943	25713466	119.523	0.125	0	0	0.972222	1	1	A
CHR11_B950	BBBBB	6	25620564	25867247	246.683	0.125	0	0	0.972222	1	1	A
CHR11_B951	ABABA	6	27970286	28236619	266.333	0.104167	0	0	1	1	1	A
CHR11_B952	AABAB	6	4076731	4217935	141.204	0.15625	0	0	0.972222	1	1	A
CHR11_B961	ABABA	6	4084466	4255214	170.748	0.15625	0	0	0.972222	1	1	A
CHR11_B962	BABAB	6	4123642	4310838	187.196	0.15625	0	0	0.972222	1	1	A
CHR11_B969	BBBBB	6	43363746	43531610	167.864	0.104167	0	0	1	1	1	A
CHR11_B975	ABBBA	7	74166945	74416249	249.304	0.104167	0	0	0.0277778	1	1	A
CHR11_B976	BBBAB	7	79431788	79624430	192.642	0.104167	0	0	0.0277778	1	1	A
CHR11_B977	BAABA	7	79462640	79691139	228.499	0.104167	0	0	0.944444	1	1	A
CHR11_B978	AABAB	7	79527052	79722956	195.904	0.104167	0	0	0.944444	1	1	A
CHR12_B1000	BABBB	7	79624430	79803288	178.858	0.104167	0	0	0.972222	1	1	A
CHR12_B1006	ABBBB	7	79691139	79840335	149.196	0.104167	0	0	0.972222	1	1	A
CHR12_B1007	ABABB	7	95904050	96254960	350.91	0.114583	0	0	0.972222	1	1	A
CHR12_B1021	AAABA	7	97222392	97430691	208.299	0.104167	0	0	0.944444	1	1	A
CHR12_B1048	ABBAA	7	98566391	98726055	159.664	0.145833	0	0	0.0277778	1	1	A
CHR12_B1049	BAABA	7	107601981	107770283	168.302	0.104167	0	0	0.166667	1	1	A
CHR12_B1068	BAAAB	7	107735569	107892172	156.603	0.104167	0	0	0.166667	1	1	A
CHR12_B1069	BAABB	7	108096309	108205624	109.315	0.104167	0	0	1	1	1	A
CHR12_B1070	AABBB	7	108121117	108307729	186.612	0.104167	0	0	1	1	1	A
CHR12_B1078	AAAAB	7	109692862	109810378	117.516	0.125	0	0	1	1	1	A
CHR12_B1079	AAABB	7	109717145	109890025	172.88	0.125	0	0	1	1	1	A
CHR12_B1080	AABBA	7	109751820	109970008	218.188	0.125	0	0	1	1	1	A
CHR12_B1082	ABBAB	7	109788294	109991711	203.417	0.125	0	0	1	1	1	A
CHR12_B109	BBABA	7	109810378	110064329	253.951	0.125	0	0	1	1	1	A
CHR12_B1098	AAABB	7	111756307	111870494	114.187	0.104167	0	0	0.0555556	1	1	A
CHR12_B1099	AABAA	7	23519206	23756162	236.956	0.125	0	0	0.861111	1	1	A
CHR12_B110	ABAAB	7	23568940	23789971	221.031	0.125	0	0	0.861111	1	1	A
CHR12_B1102	AABAA	7	23697106	23908392	211.286	0.104167	0	0	0.861111	1	1	A
CHR12_B1103	ABAAB	7	24625377	24756018	130.641	0.114583	0	0	0.0277778	1	1	A
CHR12_B1104	BAABA	7	24655689	24778430	122.741	0.104167	0	0	0.0277778	1	1	A
CHR12_B1105	AABAB	7	24677021	24821289	144.268	0.104167	0	0	0.0277778	1	1	A
CHR12_B1106	AABBA	7	26450220	26592392	142.172	0.166667	0	0	1	1	1	A
CHR12_B1107	ABBAB	7	26494064	26618374	124.31	0.166667	0	0	1	1	1	A
CHR12_B1112	BABAA	7	27300328	27439081	138.753	0.145833	0	0	1	1	1	A
CHR12_B1113	ABAAB	7	27345551	27497043	151.492	0.125	0	0	1	1	1	A
CHR12_B1115	BAABB	7	27385326	27580444	195.118	0.166667	0	0	1	1	1	A
CHR12_B1116	AABBA	7	27413672	27607539	193.867	0.177083	0	0	1	1	1	A
CHR12_B1117	ABBAA	7	27439081	27661808	222.727	0.15625	0	0	1	1	1	A
CHR12_B1147	AAAAA	7	27607539	27763430	155.891	0.177083	0	0	0.861111	1	1	A
CHR12_B1162	AAAAB	7	27661808	27809201	147.393	0.177083	0	0	0.861111	1	1	A
CHR12_B1186	ABABB	7	36992936	37150427	157.491	0.166667	0	0	0.972222	1	1	A
CHR12_B1187	BABBA	7	37070486	37180616	110.13	0.145833	0	0	0.972222	1	1	A
CHR12_B1188	ABBAB	7	37091539	37220607	129.068	0.166667	0	0	0.972222	1	1	A
CHR12_B1189	AAAAB	7	40368408	40513886	145.478	0.114583	0	0	0.972222	1	1	A
CHR12_B1190	AAABA	7	40390527	40552365	161.838	0.114583	0	0	0.972222	1	1	A
CHR12_B1193	AABAB	7	40415161	40598898	183.737	0.114583	0	0	0.972222	1	1	A
CHR12_B1194	ABAAA	7	43999546	44590954	591.408	0.114583	0	0	0.972222	1	1	A
CHR12_B1195	BAAAA	7	44035288	44620188	584.9	0.135417	0	0	0.972222	1	1	A
CHR12_B1196	AAAAA	7	44136041	44658442	522.401	0.135417	0	0	0.972222	1	1	A
CHR12_B1197	AAAAA	7	44490836	44720216	229.38	0.135417	0	0	0.972222	1	1	A
CHR12_B1209	AAAAA	7	44590954	44751924	160.97	0.145833	0	0	0.972222	1	1	A
CHR12_B1211	AAAAA	7	44620188	44778539	158.351	0.166667	0	0	0.972222	1	1	A
CHR12_B1212	AAAAA	7	44658442	44806018	147.576	0.166667	0	0	0.972222	1	1	A
CHR12_B1218	AAABB	7	46774819	46883556	108.737	0.15625	0	0	0.972222	1	1	A
CHR12_B1219	AABBA	7	46807523	46902161	94.638	0.15625	0	0	0.972222	1	1	A
CHR12_B1220	BAAAA	8	57619690	57847726	228.036	0.177083	0	0	1	1	1	A
CHR12_B122	AAAAB	8	57714648	57883920	169.272	0.197917	0	0	1	1	1	A
CHR12_B1233	ABBBB	8	60736666	60872538	135.872	0.125	0	0	0.972222	1	1	A
CHR12_B1234	BBBBA	8	60763346	60952836	189.49	0.125	0	0	0.972222	1	1	A
CHR12_B1235	BBBAA	8	60800770	60990733	189.963	0.125	0	0	0.972222	1	1	A
CHR12_B1236	BBAAB	8	60823250	61014570	191.32	0.125	0	0	0.972222	1	1	A
CHR12_B124	BAABA	8	60872538	61042106	169.568	0.166667	0	0	0.972222	1	1	A
CHR12_B1249	BAABA	8	63358564	63580406	221.842	0.114583	0	0	0.583333	1	1	A
CHR12_B1250	AABAB	8	63383924	63653976	270.052	0.114583	0	0	0.583333	1	1	A
CHR12_B1251	ABABA	8	63435892	63671545	235.653	0.114583	0	0	0.583333	1	1	A
CHR12_B1259	BABAA	8	63504584	63695418	190.834	0.166667	0	0	0.972222	1	1	A
CHR12_B126	AAAAA	8	65228923	65444771	215.848	0.166667	0	0	1	1	1	A
CHR12_B127	AAAAB	8	65295376	65499675	204.299	0.166667	0	0	1	1	1	A
CHR12_B128	AAABA	8	65338177	65569786	231.609	0.166667	0	0	1	1	1	A
CHR12_B129	AABAB	8	65401868	65609180	207.312	0.166667	0	0	1	1	1	A
CHR12_B1293	BAABA	8	67460654	67664899	204.245	0.15625	0	0	1	1	1	A
CHR12_B1294	AABAA	8	67504393	67691448	187.055	0.15625	0	0	1	1	1	A
CHR12_B13	ABAAA	8	67564479	67748043	183.564	0.15625	0	0	1	1	1	A
CHR12_B1306	BAAAA	8	67636677	67822026	185.349	0.15625	0	0	1	1	1	A
CHR12_B1307	AAAAA	8	67664899	67846594	181.695	0.15625	0	0	1	1	1	A
CHR12_B1309	AAAAB	8	71293524	71463417	169.893	0.104167	0	0	0.972222	1	1	A
CHR12_B1310	ABABB	8	79614032	79817203	203.171	0.114583	0	0	0.972222	1	1	A
CHR12_B1311	AAABA	8	87695565	88030446	334.881	0.104167	0	0	1	1	1	A
CHR12_B1312	AABAB	8	87751656	88069043	317.387	0.104167	0	0	1	1	1	A
CHR12_B1313	BAAAA	8	89707967	89824596	116.629	0.104167	0	0	0.916667	1	1	A
CHR12_B1365	AAABA	8	93896073	94157018	260.945	0.104167	0	0	0.305556	1	1	A
CHR12_B1365	AABAB	8	93998021	94200849	202.828	0.104167	0	0	0.305556	1	1	A
CHR12_B1366	BABBB	8	10680165	10968744	288.579	0.125	0	0	0.916667	1	1	A
CHR12_B1367	ABBBB	8	10796156	11000294	204.138	0.145833	0	0	0.916667	1	1	A
CHR12_B1368	BBBBA	8	10844538	11067659	223.121	0.145833	0	0	0.944444	1	1	A
CHR12_B1369	BAAAA	8	1208626	1439355	230.729	0.114583	0	0	0.0833333	1	1	A
CHR12_B1380	BAAAB	8	106678923	106954442	275.519	0.385417	0	0	1	1	1	A
CHR12_B1381	AAABA	8	106719449	107107709	388.26	0.364583	0	0	1	1	1	A
CHR12_B1382	AABAA	8	106854431	107147441	293.01	0.427083	0	0	1	1	1	A
CHR12_B1383	BAAAA	8	111830097	112086855	256.758	0.125	0	0	1	1	1	A
CHR12_B1384	AAAAA	8	111909496	112148203	238.707	0.125	0	0	1	1	1	A
CHR12_B14	AAAAA	8	111945098	112166568	221.47	0.125	0	0	1	1	1	A
CHR12_B1401	AABAA	8	15441189	15665796	224.607	0.197917	0	0	0.916667	1	1	A
CHR12_B1402	ABAAA	8	15477532	15734273	256.741	0.197917	0	0	0.916667	1	1	A
CHR12_B1405	BAAAB	8	15534805	15773921	239.116	0.208333	0	0	0.916667	1	1	A
CHR12_B1406	AAABB	8	15629883	15809265	179.382	0.208333	0	0	0.916667	1	1	A
CHR12_B1407	AABBA	8	15665796	15893813	228.017	0.21875	0	0	0.916667	1	1	A
CHR12_B1422	ABAAB	8	30442371	30586021	143.65	0.104167	0	0	0.944444	1	1	A
CHR12_B1423	BAABB	8	30479957	30618400	138.443	0.104167	0	0	0.944444	1	1	A
CHR12_B1445	AABBB	8	30512489	30661534	149.045	0.104167	0	0	0.944444	1	1	A
CHR12_B1446	ABBBB	8	30557501	30739625	182.124	0.104167	0	0	0.944444	1	1	A
CHR12_B1448	BBBBB	8	30586021	30772014	185.993	0.104167	0	0	0.944444	1	1	A
CHR12_B1449	BBBBB	8	30618400	30809624	191.224	0.135417	0	0	0.916667	1	1	A
CHR12_B1450	BBBBA	8	30661534	30916900	255.366	0.135417	0	0	0.916667	1	1	A
CHR12_B1451	BBABA	8	30772014	31046075	274.061	0.104167	0	0	0.916667	1	1	A
CHR12_B1460	BABAB	8	30809624	31123907	314.283	0.125	0	0	0.916667	1	1	A
CHR12_B1461	ABBAA	8	50575791	50695489	119.698	0.177083	0	0	1	1	1	A
CHR12_B1462	BBAAA	8	50626573	50725941	99.368	0.177083	0	0	1	1	1	A
CHR12_B1463	BAAAB	8	50651804	50762327	110.523	0.15625	0	0	1	1	1	A
CHR12_B1464	AAABA	8	50675127	50793491	118.364	0.15625	0	0	1	1	1	A
CHR12_B1465	AABAA	8	50695489	50833701	138.212	0.166667	0	0	1	1	1	A
CHR12_B1466	BAAAA	8	53216502	53382829	166.327	0.114583	0	0	1	1	1	A
CHR12_B1467	AAAAB	8	53241259	53405158	163.899	0.114583	0	0	1	1	1	A
CHR12_B1469	AAABA	8	53270232	53432998	162.766	0.104167	0	0	1	1	1	A
CHR12_B1481	AABAA	8	53343111	53490845	147.734	0.104167	0	0	1	1	1	A
CHR12_B1482	ABAAB	8	53382829	53631711	248.882	0.104167	0	0	1	1	1	A
CHR12_B1483	ABBAA	9	8616179	8744696	128.517	0.166667	0	0	1	1	1	A
CHR12_B1484	BBAAA	9	8645936	8815237	169.301	0.104167	0	0	0.972222	1	1	A
CHR12_B1485	BAAAA	9	8668733	8858542	189.809	0.104167	0	0	0.972222	1	1	A
CHR12_B15	AAAAB	9	8720608	8906316	185.708	0.104167	0	0	0.972222	1	1	A
CHR12_B1515	AAAAB	9	99229165	99396544	167.379	0.145833	0	0	0.0277778	1	1	A
CHR12_B1516	AABAB	9	21490009	21734950	244.941	0.104167	0	0	0.194444	1	1	A
CHR12_B1517	ABBBA	10	38424075	38727661	303.586	0.114583	0	0.0166667	0.972222	1	0.983146	B
CHR12_B1538	BBBAB	10	38452236	38799891	347.655	0.114583	0	0.0166667	0.972222	1	0.983146	B
CHR12_B1539	BBABA	10	38522043	38826667	304.624	0.114583	0	0.0166667	0.972222	1	0.983146	B
CHR12_B1540	BABAA	10	38622420	38856220	233.8	0.114583	0	0.0166667	0.972222	1	0.983146	B
CHR12_B1541	ABAAB	10	38727661	38884419	156.758	0.114583	0	0.0166667	0.972222	1	0.983146	B
CHR12_B1542	BBAAB	10	38884419	38986604	102.185	0.135417	0	0.0166667	0.972222	1	0.983146	B
CHR12_B16	AAAAB	11	54765154	54946590	181.436	0.125	0	0.0166667	0.944444	1	0.982659	B
CHR12_B17	AAABA	11	5659321	5806008	146.687	0.104167	0	0.0166667	0.805556	1	0.97973	B
CHR12_B170	ABAAB	11	6621626	6724678	103.052	0.104167	0	0.0166667	0.861111	1	0.981013	B
CHR12_B171	ABABA	11	7785289	7981357	196.068	0.114583	0	0.0166667	0.0833333	1	0.833333	D
CHR12_B172	ABABA	11	30425030	30651364	226.334	0.104167	0	0.0166667	1	1	0.983607	B
CHR12_B173	BABAA	12	56774667	56953523	178.856	0.458333	0	0.0166667	1	1	0.983607	B
CHR12_B174	BBABB	13	313308	739720	426.412	0.15625	0	0.0166667	0.972222	1	0.983146	B
CHR12_B175	AAABB	13	80583992	80708532	124.54	0.15625	0	0.0166667	0.972222	1	0.983146	B
CHR12_B176	AABBA	13	80605895	80747113	141.218	0.145833	0	0.0166667	0.972222	1	0.983146	B
CHR12_B177	ABBAB	13	80630167	80778443	148.276	0.125	0	0.0166667	0.972222	1	0.983146	B
CHR12_B178	ABBBB	13	2823073	3110731	287.658	0.104167	0	0.0166667	1	1	0.983607	B
CHR12_B179	BBBBA	13	2924417	3143331	218.914	0.104167	0	0.0166667	1	1	0.983607	B
CHR12_B185	BBBAA	13	2939325	3218993	279.668	0.104167	0	0.0166667	1	1	0.983607	B
CHR12_B186	BBAAA	13	2982093	3246468	264.375	0.114583	0	0.0166667	1	1	0.983607	B
CHR12_B187	BAAAB	13	3110731	3398628	287.897	0.114583	0	0.0166667	1	1	0.983607	B
CHR12_B191	BAAAA	15	67981902	68123068	141.166	0.114583	0	0.0166667	0.222222	1	0.930233	B
CHR12_B208	ABAAA	15	74103876	74269138	165.262	0.208333	0	0.0166667	0.944444	1	0.982659	B
CHR12_B209	BAAAB	15	74137434	74293207	155.773	0.21875	0	0.0166667	0.944444	1	0.982659	B
CHR12_B216	BABAA	15	4668361	4944846	276.485	0.21875	0	0.0166667	0.972222	1	0.983146	B
CHR12_B217	ABAAA	15	4692182	5001246	309.064	0.135417	0	0.0166667	0.972222	1	0.983146	B
CHR12_B218	BAAAA	16	16043178	16375436	332.258	0.114583	0	0.0166667	1	1	0.983607	B
CHR12_B219	BAAAA	16	24874723	25185581	310.858	0.114583	0	0.0166667	0.944444	1	0.982659	B
CHR12_B220	AAAAA	16	24926022	25223828	297.806	0.114583	0	0.0166667	0.944444	1	0.982659	B
CHR12_B244	AAAAA	16	24948459	25244454	295.995	0.114583	0	0.0166667	0.944444	1	0.982659	B
CHR12_B245	BBBAB	17	51097333	52324632	1227.3	0.135417	0	0.0166667	0.0833333	1	0.833333	D
CHR12_B246	ABABA	18	1170662	1422084	251.422	0.177083	0	0.0166667	0.972222	1	0.983146	B
CHR12_B247	BAAAA	18	1396022	1641185	245.163	0.208333	0	0.0166667	0.944444	1	0.982659	B
CHR12_B248	AABBB	18	3080400	3270677	190.277	0.21875	0	0.0166667	1	1	0.983607	B
CHR12_B272	BABAB	18	3471458	3916489	445.031	0.125	0	0.0166667	0.972222	1	0.983146	B
CHR12_B273	ABABA	18	3783818	3959216	175.398	0.125	0	0.0166667	0.972222	1	0.983146	B
CHR12_B274	BABAB	18	3809955	4146848	336.893	0.135417	0	0.0166667	0.972222	1	0.983146	B
CHR12_B291	AAABA	18	33511518	33640224	128.706	0.166667	0	0.0166667	1	1	0.983607	B
CHR12_B292	ABABA	19	58687075	58919657	232.582	0.114583	0	0.0166667	0.583333	1	0.972222	B
CHR12_B293	BAAAA	19	11970132	12189952	219.82	0.114583	0	0.0166667	1	1	0.983607	B
CHR12_B294	AAAAA	1	57290689	57623335	332.646	0.145833	0	0.0166667	1	1	0.983607	B
CHR12_B297	AAAAA	1	57341049	57660748	319.699	0.145833	0	0.0166667	1	1	0.983607	B
CHR12_B298	AAAAA	1	57426987	57692535	265.548	0.145833	0	0.0166667	1	1	0.983607	B
CHR12_B299	AAAAB	1	57590207	57752344	162.137	0.145833	0	0.0166667	1	1	0.983607	B
CHR12_B300	BBBAB	1	71932575	72080335	147.76	0.104167	0	0.0166667	1	1	0.983607	B
CHR12_B301	AABAA	1	97955982	98078072	122.09	0.104167	0	0.0166667	0.972222	1	0.983146	B
CHR12_B302	AABBB	1	99013561	99237377	223.816	0.21875	0	0.0166667	1	1	0.983607	B
CHR12_B324	ABBBA	1	99114312	99314925	200.613	0.21875	0	0.0166667	1	1	0.983607	B
CHR12_B325	BBBAA	1	99156076	99345463	189.387	0.15625	0	0.0166667	1	1	0.983607	B
CHR12_B357	AABAA	1	140524195	140685557	161.362	0.21875	0	0.0166667	0.138889	1	0.892857	B
CHR12_B358	AABBA	1	154801969	154953112	151.143	0.114583	0	0.0166667	0.805556	1	0.97973	B
CHR12_B378	AAAAB	1	155367316	155574774	207.458	0.125	0	0.0166667	0.5	1	0.967742	B
CHR12_B379	ABBAA	1	157284336	157457269	172.933	0.1875	0	0.0166667	0.972222	1	0.983146	B
CHR12_B380	BBAAB	1	157328169	157496407	168.238	0.1875	0	0.0166667	0.972222	1	0.983146	B
CHR12_B381	ABBAB	1	19667901	19805218	137.317	0.125	0	0.0166667	0.972222	1	0.983146	B
CHR12_B382	BBABA	1	19709807	19829143	119.336	0.125	0	0.0166667	0.972222	1	0.983146	B
CHR12_B444	BABAA	1	19743015	19975742	232.727	0.125	0	0.0166667	0.972222	1	0.983146	B
CHR12_B445	ABABB	1	29336218	29524658	188.44	0.166667	0	0.0166667	0.972222	1	0.983146	B
CHR12_B446	BABBA	1	29420091	29624956	204.865	0.166667	0	0.0166667	0.972222	1	0.983146	B
CHR12_B447	ABBAB	1	29454246	29655324	201.078	0.177083	0	0.0166667	0.972222	1	0.983146	B
CHR12_B448	AABBA	1	40495849	40656841	160.992	0.125	0	0.0166667	0.972222	1	0.983146	B
CHR12_B463	AAAAA	20	58071204	58264762	193.558	0.104167	0	0.0166667	1	1	0.983607	B
CHR12_B464	AAAAA	20	58111344	58292591	181.247	0.104167	0	0.0166667	1	1	0.983607	B
CHR12_B465	ABAAB	20	58928800	59109201	180.401	0.125	0	0.0166667	1	1	0.983607	B
CHR12_B466	BAABA	20	58950986	59156949	205.963	0.125	0	0.0166667	1	1	0.983607	B
CHR12_B467	AABAA	20	58976616	59182687	206.071	0.125	0	0.0166667	1	1	0.983607	B
CHR12_B497	ABAAB	20	59016802	59235834	219.032	0.114583	0	0.0166667	1	1	0.983607	B
CHR12_B522	BAABA	20	59109201	59342623	233.422	0.114583	0	0.0166667	1	1	0.983607	B
CHR12_B544	AABBB	21	62028408	62169682	141.274	0.166667	0	0.0166667	0.944444	1	0.982659	B
CHR12_B627	ABBBA	21	62069305	62223140	153.835	0.177083	0	0.0166667	0.611111	1	0.973451	B
CHR12_B628	BBBAA	21	62089501	62245543	156.042	0.166667	0	0.0166667	0.611111	1	0.973451	B
CHR12_B629	BBAAA	21	62115138	62356345	241.207	0.114583	0	0.0166667	0.638889	1	0.974576	B
CHR12_B630	AABAB	21	63930679	64085350	154.671	0.135417	0	0.0166667	0.888889	1	0.981595	B
CHR12_B631	BBBAB	21	67366627	67484045	117.418	0.125	0	0.0166667	0.972222	1	0.983146	B
CHR12_B652	BAAAB	21	67484045	67645520	161.475	0.104167	0	0.0166667	1	1	0.983607	B
CHR12_B653	AAABA	21	67515244	67717363	202.119	0.104167	0	0.0166667	1	1	0.983607	B
CHR12_B654	AABAA	21	67551834	67777704	225.87	0.104167	0	0.0166667	1	1	0.983607	B
CHR12_B655	ABAAA	21	67593887	67801201	207.314	0.104167	0	0.0166667	1	1	0.983607	B
CHR12_B687	BAAAA	21	67645520	67845758	200.238	0.104167	0	0.0166667	1	1	0.983607	B
CHR12_B688	BABAA	21	49646269	49800743	154.474	0.104167	0	0.0166667	0.972222	1	0.983146	B
CHR12_B689	ABAAB	21	49665319	49849644	184.325	0.104167	0	0.0166667	0.972222	1	0.983146	B
CHR12_B690	BABAB	21	51031411	51325226	293.815	0.114583	0	0.0166667	0.583333	1	0.972222	B
CHR12_B691	ABBAA	21	52239094	52554932	315.838	0.125	0	0.0166667	0.583333	1	0.972222	B
CHR12_B697	BBAAA	21	52335388	52583651	248.263	0.125	0	0.0166667	0.583333	1	0.972222	B
CHR12_B698	AAABB	22	14251082	14437598	186.516	0.104167	0	0.0166667	0.944444	1	0.982659	B
CHR12_B699	BBBAB	23	12057530	12255806	198.276	0.125	0	0.0166667	1	1	0.983607	B
CHR12_B714	BBBAA	23	12519690	12732961	213.271	0.125	0	0.0166667	1	1	0.983607	B
CHR12_B715	BBAAB	23	12548841	12838486	289.645	0.135417	0	0.0166667	1	1	0.983607	B
CHR12_B716	ABAAB	23	21539674	21675696	136.022	0.145833	0	0.0166667	0.444444	1	0.963855	B
CHR12_B717	BAABA	23	21584168	21748514	164.346	0.145833	0	0.0166667	0.444444	1	0.963855	B
CHR12_B718	AAABA	23	33349411	33671301	321.89	0.104167	0	0.0166667	0.861111	1	0.981013	B
CHR12_B8	BAAAA	24	7785743	7899310	113.567	0.135417	0	0.0166667	1	1	0.983607	B
CHR12_B806	AAAAA	24	7812996	7926959	113.963	0.125	0	0.0166667	1	1	0.983607	B
CHR12_B807	AAAAA	24	20886644	21071943	185.299	0.114583	0	0.0166667	0.972222	1	0.983146	B
CHR12_B808	BABBA	25	1205232	1365841	160.609	0.145833	0	0.0166667	1	1	0.983607	B
CHR12_B816	AABAB	26	29287851	29449587	161.736	0.125	0	0.0166667	0.166667	1	0.909091	B
CHR12_B817	ABABA	26	29315994	29487603	171.609	0.125	0	0.0166667	0.166667	1	0.909091	B
CHR12_B818	AABAA	26	45870133	46028299	158.166	0.15625	0	0.0166667	1	1	0.983607	B
CHR12_B850	ABAAB	26	49803472	50028630	225.158	0.104167	0	0.0166667	1	1	0.983607	B
CHR12_B851	BAABA	26	49918587	50082843	164.256	0.104167	0	0.0166667	1	1	0.983607	B
CHR12_B867	AABAA	26	49954228	50177445	223.217	0.104167	0	0.0166667	1	1	0.983607	B
CHR12_B903	ABAAB	26	49992792	50211553	218.761	0.104167	0	0.0166667	1	1	0.983607	B
CHR12_B904	BAABA	26	50028630	50273965	245.335	0.104167	0	0.0166667	0.944444	1	0.982659	B
CHR12_B905	BABAB	27	9808734	10018575	209.841	0.114583	0	0.0166667	0.944444	1	0.982659	B
CHR12_B906	ABABA	27	9916357	10113236	196.879	0.125	0	0.0166667	0.944444	1	0.982659	B
CHR12_B907	ABABA	27	10004312	10236658	232.346	0.135417	0	0.0166667	0.944444	1	0.982659	B
CHR12_B9	AABBA	28	7001292	7097227	95.935	0.125	0	0.0166667	1	1	0.983607	B
CHR12_B924	ABBAA	28	7013666	7138132	124.466	0.125	0	0.0166667	1	1	0.983607	B
CHR12_B961	BBAAA	28	7048297	7188752	140.455	0.125	0	0.0166667	1	1	0.983607	B
CHR12_B962	AAAAB	28	16753454	16897942	144.488	0.208333	0	0.0166667	1	1	0.983607	B
CHR12_B963	BBAAA	28	39657519	39950373	292.854	0.1875	0	0.0166667	1	1	0.983607	B
CHR12_B964	BAABB	29	2396643	2547207	150.564	0.125	0	0.0166667	0.0833333	1	0.833333	D
CHR12_B965	BBBBA	29	35202899	35329572	126.673	0.114583	0	0.0166667	0.805556	1	0.97973	B
CHR12_B980	BAABA	2	68821062	69030520	209.458	0.114583	0	0.0166667	0.444444	1	0.963855	B
CHR12_B981	ABAAA	2	135240920	135347580	106.66	0.166667	0	0.0166667	0.972222	1	0.983146	B
CHR12_B982	BBBAB	2	23498197	23654385	156.188	0.125	0	0.0166667	1	1	0.983607	B
CHR12_B983	AABAB	2	29948707	30102137	153.43	0.104167	0	0.0166667	0.888889	1	0.981595	B
CHR12_B989	ABBBB	3	71836680	72040284	203.604	0.104167	0	0.0166667	0.527778	1	0.969388	B
CHR12_B990	BBBBA	3	71906864	72067475	160.611	0.104167	0	0.0166667	0.527778	1	0.969388	B
CHR12_B991	AAAAA	3	73652370	73999306	346.936	0.166667	0	0.0166667	1	1	0.983607	B
CHR12_B992	AAAAB	3	73687938	74179845	491.907	0.15625	0	0.0166667	1	1	0.983607	B
CHR13_B105	AAABB	3	73921609	74204900	283.291	0.15625	0	0.0166667	1	1	0.983607	B
CHR13_B106	AABBA	3	76118883	76225293	106.41	0.114583	0	0.0166667	0.972222	1	0.983146	B
CHR13_B1082	BABAA	3	92471742	92623849	152.107	0.104167	0	0.0166667	0.972222	1	0.983146	B
CHR13_B1083	ABAAA	3	92545954	92661872	115.918	0.104167	0	0.0166667	0.972222	1	0.983146	B
CHR13_B1084	BAAAA	3	92577459	92692201	114.742	0.104167	0	0.0166667	0.972222	1	0.983146	B
CHR13_B109	ABAAB	3	10640386	10956984	316.598	0.114583	0	0.0166667	0.861111	1	0.981013	B
CHR13_B110	BAABA	3	10660524	11040167	379.643	0.114583	0	0.0166667	0.861111	1	0.981013	B
CHR13_B111	AABBB	3	11230921	11563040	332.119	0.114583	0	0.0166667	0.0833333	1	0.833333	D
CHR13_B1	ABBBA	3	11339138	11674665	335.527	0.114583	0	0.0166667	0.0833333	1	0.833333	D
CHR13_B112	BBBAB	3	16005138	16152133	146.995	0.125	0	0.0166667	1	1	0.983607	B
CHR13_B113	BBABA	3	16038595	16179998	141.403	0.125	0	0.0166667	1	1	0.983607	B
CHR13_B1177	BABAA	3	16072682	16279733	207.051	0.125	0	0.0166667	0.638889	1	0.974576	B
CHR13_B1178	ABAAB	3	16097418	16376596	279.178	0.125	0	0.0166667	0.638889	1	0.974576	B
CHR13_B1179	BAABB	3	16152133	16400127	247.994	0.125	0	0.0166667	0.638889	1	0.974576	B
CHR13_B120	AABAB	3	30629487	30853504	224.017	0.114583	0	0.0166667	0.916667	1	0.982143	B
CHR13_B1243	ABABA	3	30651178	30922247	271.069	0.114583	0	0.0166667	0.916667	1	0.982143	B
CHR13_B1244	AABBA	3	43350303	43636327	286.024	0.104167	0	0.0166667	0.666667	1	0.97561	B
CHR13_B1245	BAAAA	3	45872971	46086314	213.343	0.125	0	0.0166667	0.972222	1	0.983146	B
CHR13_B1268	AAAAB	3	45958575	46134907	176.332	0.114583	0	0.0166667	0.972222	1	0.983146	B
CHR13_B1269	AAABA	3	45996935	46248565	251.63	0.114583	0	0.0166667	0.972222	1	0.983146	B
CHR13_B1273	BABAB	4	7736057	7942727	206.67	0.114583	0	0.0166667	0.638889	1	0.974576	B
CHR13_B1308	ABABA	4	7779209	8048909	269.7	0.114583	0	0.0166667	0.638889	1	0.974576	B
CHR13_B1319	BBAAA	4	108709290	108904498	195.208	0.114583	0	0.0166667	1	1	0.983607	B
CHR13_B1320	BAAAB	4	108754288	109130345	376.057	0.104167	0	0.0166667	1	1	0.983607	B
CHR13_B1321	AAABB	4	108834886	109292250	457.364	0.104167	0	0.0166667	1	1	0.983607	B
CHR13_B1322	BABAA	4	115170139	115479592	309.453	0.177083	0	0.0166667	0.916667	1	0.982143	B
CHR13_B1323	ABAAA	4	115203840	115508391	304.551	0.177083	0	0.0166667	0.916667	1	0.982143	B
CHR13_B1324	BAAAA	4	115371486	115531863	160.377	0.177083	0	0.0166667	0.916667	1	0.982143	B
CHR13_B1326	BBBAA	4	36495218	36616352	121.134	0.104167	0	0.0166667	0.972222	1	0.983146	B
CHR13_B1327	BBAAB	4	36533621	36656495	122.874	0.104167	0	0.0166667	0.972222	1	0.983146	B
CHR13_B1334	AABAA	4	45021369	45149895	128.526	0.114583	0	0.0166667	0.972222	1	0.983146	B
CHR13_B1335	ABABB	5	67780167	67948150	167.983	0.114583	0	0.0166667	0.472222	1	0.965909	B
CHR13_B1342	ABAAB	5	75599879	75722589	122.71	0.135417	0	0.0166667	0.666667	1	0.97561	B
CHR13_B1343	BAABA	5	75627333	75757551	130.218	0.135417	0	0.0166667	0.638889	1	0.974576	B
CHR13_B1365	AABAA	5	75660485	75794378	133.893	0.135417	0	0.0166667	0.638889	1	0.974576	B
CHR13_B137	AABAB	5	864491	1026866	162.375	0.135417	0	0.0166667	1	1	0.983607	B
CHR13_B1375	ABBAB	5	6495010	6656617	161.607	0.114583	0	0.0166667	0.416667	1	0.961538	B
CHR13_B1376	ABABB	5	885829	1049822	163.993	0.135417	0	0.0166667	1	1	0.983607	B
CHR13_B1390	BBABB	5	6528982	6689497	160.515	0.114583	0	0.0166667	0.416667	1	0.961538	B
CHR13_B1391	BABBB	5	918129	1087211	169.082	0.114583	0	0.0166667	1	1	0.983607	B
CHR13_B1392	ABBBA	5	968910	1119415	150.505	0.1875	0	0.0166667	1	1	0.983607	B
CHR13_B1393	AABBB	5	13968615	14481898	513.283	0.15625	0	0.0166667	1	1	0.983607	B
CHR13_B1394	ABBBB	5	14044364	14556289	511.925	0.145833	0	0.0166667	1	1	0.983607	B
CHR13_B1405	AABBA	6	67170035	67265213	95.178	0.208333	0	0.0166667	0.972222	1	0.983146	B
CHR13_B1420	ABBAA	6	67193418	67286349	92.931	0.21875	0	0.0166667	0.972222	1	0.983146	B
CHR13_B1430	BBAAB	6	67213645	67316480	102.835	0.21875	0	0.0166667	0.972222	1	0.983146	B
CHR13_B1431	ABABA	6	68865490	69229350	363.86	0.114583	0	0.0166667	0.972222	1	0.983146	B
CHR13_B1432	BABAA	6	69026906	69292365	265.459	0.114583	0	0.0166667	0.972222	1	0.983146	B
CHR13_B1433	ABAAA	6	69164478	69384305	219.827	0.114583	0	0.0166667	0.972222	1	0.983146	B
CHR13_B1434	BAAAB	6	69184582	69416751	232.169	0.114583	0	0.0166667	0.5	1	0.967742	B
CHR13_B1435	AAABA	6	14419369	14597357	177.988	0.125	0	0.0166667	0.916667	1	0.982143	B
CHR13_B1436	AAABA	6	23738304	24006805	268.501	0.104167	0	0.0166667	1	1	0.983607	B
CHR13_B1437	AABAB	6	23778095	24039470	261.375	0.104167	0	0.0166667	1	1	0.983607	B
CHR13_B1456	BBAAB	7	110912470	111106929	194.459	0.145833	0	0.0166667	1	1	0.983607	B
CHR13_B1461	BBABB	8	98967406	99176833	209.427	0.104167	0	0.0166667	0.694444	1	0.976562	B
CHR13_B1462	BABBB	8	99011307	99208459	197.152	0.114583	0	0.0166667	0.694444	1	0.976562	B
CHR13_B1463	ABBBA	8	99104349	99248153	143.804	0.114583	0	0.0166667	0.694444	1	0.976562	B
CHR13_B1464	BBBAA	8	99138604	99331337	192.733	0.114583	0	0.0166667	0.666667	1	0.97561	B
CHR13_B1465	BBABB	8	106110117	106264025	153.908	0.104167	0	0.0166667	1	1	0.983607	B
CHR13_B1466	AABAA	8	11500414	11735394	234.98	0.145833	0	0.0166667	0.944444	1	0.982659	B
CHR13_B1510	ABAAA	8	11654742	11863655	208.913	0.145833	0	0.0166667	0.944444	1	0.982659	B
CHR13_B1511	AAAAB	8	11710551	11996971	286.42	0.177083	0	0.0166667	1	1	0.983607	B
CHR13_B1512	AAABB	8	11735394	12067528	332.134	0.177083	0	0.0166667	1	1	0.983607	B
CHR13_B1513	AABBB	8	11863655	12324558	460.903	0.177083	0	0.0166667	1	1	0.983607	B
CHR13_B1514	ABBBA	8	11885989	12444009	558.02	0.166667	0	0.0166667	1	1	0.983607	B
CHR13_B1515	BBBBB	8	15277877	15417359	139.482	0.208333	0	0.0166667	0.666667	1	0.97561	B
CHR13_B1516	AABAA	8	22935291	23185471	250.18	0.104167	0	0.0166667	1	1	0.983607	B
CHR13_B1517	BAABA	8	53405158	53688139	282.981	0.177083	0	0.0166667	1	1	0.983607	B
CHR13_B1518	AABAA	8	53432998	53743552	310.554	0.177083	0	0.0166667	1	1	0.983607	B
CHR13_B1519	ABAAA	8	53490845	53845391	354.546	0.177083	0	0.0166667	1	1	0.983607	B
CHR13_B1522	BABAB	9	28640808	28887462	246.654	0.15625	0	0.0166667	0.972222	1	0.983146	B
CHR13_B1523	BABBB	10	55378200	55591993	213.793	0.104167	0	0.0333333	1	1	0.967742	B
CHR13_B1524	BBABA	10	56304161	56525387	221.226	0.135417	0	0.0333333	1	1	0.967742	B
CHR13_B1525	ABABA	10	70736766	70923311	186.545	0.145833	0	0.0333333	1	1	0.967742	B
CHR13_B1526	AABAB	10	48502416	48684692	182.276	0.15625	0	0.0333333	1	1	0.967742	B
CHR13_B1540	ABABB	10	48541387	48728214	186.827	0.166667	0	0.0333333	1	1	0.967742	B
CHR13_B1541	BABBA	10	48603725	48926752	323.027	0.177083	0	0.0333333	1	1	0.967742	B
CHR13_B1542	BABAA	11	10693902	10945714	251.812	0.197917	0	0.0333333	0.972222	1	0.966851	B
CHR13_B1543	ABAAA	11	10753131	10985610	232.479	0.197917	0	0.0333333	0.972222	1	0.966851	B
CHR13_B1544	BAAAA	11	10882793	11009110	126.317	0.197917	0	0.0333333	0.972222	1	0.966851	B
CHR13_B1557	BABBB	13	70790140	71006628	216.488	0.135417	0	0.0333333	0.972222	1	0.966851	B
CHR13_B1558	BBAAA	13	72077698	72197105	119.407	0.135417	0	0.0333333	0.972222	1	0.966851	B
CHR13_B1561	BAAAA	13	10255498	10567492	311.994	0.208333	0	0.0333333	0.361111	1	0.915493	B
CHR13_B1562	AAAAA	13	10302310	10663054	360.744	0.21875	0	0.0333333	0.361111	1	0.915493	B
CHR13_B1563	AAAAA	13	10368225	10695973	327.748	0.21875	0	0.0333333	0.361111	1	0.915493	B
CHR13_B1564	AAAAA	13	10467314	10747684	280.37	0.21875	0	0.0333333	0.888889	1	0.963855	B
CHR13_B157	AAAAA	13	10567492	10779832	212.34	0.21875	0	0.0333333	0.888889	1	0.963855	B
CHR13_B1572	BABAA	14	48572837	48858864	286.027	0.114583	0	0.0333333	1	1	0.967742	B
CHR13_B1578	AAABA	15	57019844	57284621	264.777	0.125	0	0.0333333	0.916667	1	0.964912	B
CHR13_B1582	ABBAB	15	62391779	62600934	209.155	0.135417	0	0.0333333	0.972222	1	0.966851	B
CHR13_B1583	AAAAA	15	4817605	5060293	242.688	0.125	0	0.0333333	0.166667	1	0.833333	B
CHR13_B1584	AAAAA	15	4944846	5097507	152.661	0.125	0	0.0333333	0.166667	1	0.833333	B
CHR13_B1594	ABAAA	16	76311292	76464733	153.441	0.114583	0	0.0333333	1	1	0.967742	B
CHR13_B1598	AABBA	16	76726251	76808639	82.388	0.135417	0	0.0333333	1	1	0.967742	B
CHR13_B1599	AAABA	16	77142726	77286529	143.803	0.104167	0	0.0333333	1	1	0.967742	B
CHR13_B1602	ABBBA	16	38292609	38404790	112.181	0.114583	0	0.0333333	1	1	0.967742	B
CHR13_B1603	BBBAB	16	38325971	38439622	113.651	0.104167	0	0.0333333	1	1	0.967742	B
CHR13_B1604	AAABA	17	15052590	15211563	158.973	0.104167	0	0.0333333	0.527778	1	0.940594	B
CHR13_B1605	AABAB	17	15107947	15247955	140.008	0.104167	0	0.0333333	0.527778	1	0.940594	B
CHR13_B1611	ABABA	17	15127358	15271899	144.541	0.104167	0	0.0333333	0.527778	1	0.940594	B
CHR13_B1612	BABAA	17	15175882	15298798	122.916	0.104167	0	0.0333333	0.527778	1	0.940594	B
CHR13_B1613	BABBA	17	42711744	42942206	230.462	0.114583	0	0.0333333	1	1	0.967742	B
CHR13_B183	ABBAA	17	42783734	42994249	210.515	0.114583	0	0.0333333	1	1	0.967742	B
CHR13_B184	BBAAB	17	42892776	43027125	134.349	0.114583	0	0.0333333	1	1	0.967742	B
CHR13_B185	AAAAA	1	5671987	5821018	149.031	0.135417	0	0.0333333	1	1	0.967742	B
CHR13_B186	AAAAB	1	70974318	71263427	289.109	0.114583	0	0.0333333	1	1	0.967742	B
CHR13_B187	AABAA	1	112069759	112247273	177.514	0.145833	0	0.0333333	1	1	0.967742	B
CHR13_B194	ABAAA	1	112096437	112273665	177.228	0.145833	0	0.0333333	1	1	0.967742	B
CHR13_B195	BABAA	1	123130845	123335404	204.559	0.197917	0	0.0333333	0.944444	1	0.965909	B
CHR13_B196	BAAAA	1	132182348	132422506	240.158	0.104167	0	0.0333333	0.666667	1	0.952381	B
CHR13_B197	AAAAB	1	132213890	132444602	230.712	0.104167	0	0.0333333	0.666667	1	0.952381	B
CHR13_B198	AAAAA	1	155345571	155478973	133.402	0.1875	0	0.0333333	0.972222	1	0.966851	B
CHR13_B215	ABAAB	1	31173269	31325294	152.025	0.114583	0	0.0333333	1	1	0.967742	B
CHR13_B216	BAABA	1	31206393	31407370	200.977	0.114583	0	0.0333333	1	1	0.967742	B
CHR13_B217	AABAA	1	31239593	31551425	311.832	0.114583	0	0.0333333	1	1	0.967742	B
CHR13_B253	ABABB	1	32883377	33004440	121.063	0.104167	0	0.0333333	0.972222	1	0.966851	B
CHR13_B254	BABBA	21	37828747	38024759	196.012	0.135417	0	0.0333333	1	1	0.967742	B
CHR13_B260	BABAB	21	45333059	45720539	387.48	0.145833	0	0.0333333	0.944444	1	0.965909	B
CHR13_B261	ABBAA	22	55825226	56085534	260.308	0.145833	0	0.0333333	1	1	0.967742	B
CHR13_B263	BABAA	22	17072951	17303141	230.19	0.114583	0	0.0333333	1	1	0.967742	B
CHR13_B29	BBBBA	23	11882710	12027791	145.081	0.135417	0	0.0333333	1	1	0.967742	B
CHR13_B30	ABABA	23	24157504	24278582	121.078	0.135417	0	0.0333333	0.305556	1	0.901639	B
CHR13_B312	AABBB	23	40393726	40525915	132.189	0.145833	0	0.0333333	0.888889	1	0.963855	B
CHR13_B313	ABBBA	23	40416708	40569684	152.976	0.145833	0	0.0333333	0.888889	1	0.963855	B
CHR13_B314	ABAAB	23	45368338	45530763	162.425	0.1875	0	0.0333333	1	1	0.967742	B
CHR13_B315	BAABB	23	45393609	45586528	192.919	0.197917	0	0.0333333	1	1	0.967742	B
CHR13_B316	AABAB	23	46255189	46401353	146.164	0.114583	0	0.0333333	0.666667	1	0.952381	B
CHR13_B317	ABABB	23	46295105	46418534	123.429	0.114583	0	0.0333333	0.666667	1	0.952381	B
CHR13_B318	BABBB	23	46334617	46472149	137.532	0.104167	0	0.0333333	0.666667	1	0.952381	B
CHR13_B319	AABBB	24	17022179	17252574	230.395	0.125	0	0.0333333	0.916667	1	0.964912	B
CHR13_B320	BAABA	24	17252574	17425434	172.86	0.135417	0	0.0333333	0.944444	1	0.965909	B
CHR13_B326	ABAAA	24	29762125	30174487	412.362	0.145833	0	0.0333333	0.527778	1	0.940594	B
CHR13_B329	AABAA	24	44728240	45052793	324.553	0.104167	0	0.0333333	1	1	0.967742	B
CHR13_B330	ABAAA	24	44810378	45111341	300.963	0.104167	0	0.0333333	1	1	0.967742	B
CHR13_B331	BABAB	25	40406561	40655616	249.055	0.21875	0	0.0333333	0.944444	1	0.965909	B
CHR13_B332	AAAAB	26	32417235	32644710	227.475	0.104167	0	0.0333333	0.944444	1	0.965909	B
CHR13_B333	ABBBB	26	50273965	50545507	271.542	0.125	0	0.0333333	0.666667	1	0.952381	B
CHR13_B334	BBBBB	26	50329144	50586179	257.035	0.125	0	0.0333333	0.694444	1	0.954198	B
CHR13_B335	ABABA	28	43287244	43486801	199.557	0.104167	0	0.0333333	0.916667	1	0.964912	B
CHR13_B336	AABBB	29	2427716	2630326	202.61	0.125	0	0.0333333	0.833333	1	0.961538	B
CHR13_B337	BBBAA	29	34618653	34746857	128.204	0.135417	0	0.0333333	1	1	0.967742	B
CHR13_B338	BBAAB	29	34650967	34779973	129.006	0.135417	0	0.0333333	1	1	0.967742	B
CHR13_B344	BAABA	29	34676788	34813744	136.956	0.135417	0	0.0333333	1	1	0.967742	B
CHR13_B345	BABBA	2	93648118	93961513	313.395	0.15625	0	0.0333333	1	1	0.967742	B
CHR13_B346	ABBAA	2	93672568	94057043	384.475	0.15625	0	0.0333333	1	1	0.967742	B
CHR13_B347	BBAAB	2	93795054	94100569	305.515	0.114583	0	0.0333333	1	1	0.967742	B
CHR13_B348	BAABA	2	93885846	94255738	369.892	0.114583	0	0.0333333	1	1	0.967742	B
CHR13_B355	AABAA	2	93961513	94314937	353.424	0.114583	0	0.0333333	1	1	0.967742	B
CHR13_B356	AAAAB	2	133745075	133889239	144.164	0.125	0	0.0333333	1	1	0.967742	B
CHR13_B376	AAABA	2	133765521	133914351	148.83	0.125	0	0.0333333	1	1	0.967742	B
CHR13_B379	BAAAA	2	134281005	134444007	163.002	0.229167	0	0.0333333	1	1	0.967742	B
CHR13_B380	AAAAB	2	134310690	134465054	154.364	0.229167	0	0.0333333	1	1	0.967742	B
CHR13_B387	AAABA	2	134355559	134486603	131.044	0.229167	0	0.0333333	1	1	0.967742	B
CHR13_B388	BABBA	3	56494361	56734548	240.187	0.104167	0	0.0333333	0.944444	1	0.965909	B
CHR13_B389	ABBAA	3	56602309	56884677	282.368	0.104167	0	0.0333333	0.944444	1	0.965909	B
CHR13_B40	BAABA	4	14104597	14349978	245.381	0.104167	0	0.0333333	1	1	0.967742	B
CHR13_B401	AABAA	4	14162806	14436326	273.52	0.104167	0	0.0333333	1	1	0.967742	B
CHR13_B402	ABABB	4	15645122	15840497	195.375	0.15625	0	0.0333333	0.944444	1	0.965909	B
CHR13_B403	ABABA	4	19932293	20080544	148.251	0.125	0	0.0333333	0.916667	1	0.964912	B
CHR13_B404	BABAA	4	19957153	20103064	145.911	0.125	0	0.0333333	0.916667	1	0.964912	B
CHR13_B405	ABAAA	5	75684520	75933509	248.989	0.15625	0	0.0333333	0.638889	1	0.950413	B
CHR13_B41	BAAAA	5	75722589	75987477	264.888	0.15625	0	0.0333333	0.861111	1	0.962733	B
CHR13_B4	BBBAA	5	1026866	1152296	125.43	0.177083	0	0.0333333	1	1	0.967742	B
CHR13_B42	AABAA	5	111227019	111380409	153.39	0.114583	0	0.0333333	0.916667	1	0.964912	B
CHR13_B436	ABAAA	5	111267142	111420622	153.48	0.114583	0	0.0333333	0.916667	1	0.964912	B
CHR13_B437	BAAAB	5	111313740	111475526	161.786	0.166667	0	0.0333333	0.916667	1	0.964912	B
CHR13_B447	AAABA	5	119221776	119408760	186.984	0.125	0	0.0333333	0.583333	1	0.945946	B
CHR13_B450	AABAA	5	119235517	119445577	210.06	0.125	0	0.0333333	0.583333	1	0.945946	B
CHR13_B451	ABAAB	6	67070334	67213645	143.311	0.166667	0	0.0333333	0.972222	1	0.966851	B
CHR13_B488	BAABB	6	95137441	95360863	223.422	0.125	0	0.0333333	0.944444	1	0.965909	B
CHR13_B489	AABBA	6	95200808	95386878	186.07	0.177083	0	0.0333333	0.944444	1	0.965909	B
CHR13_B490	ABBAA	6	95240012	95414597	174.585	0.177083	0	0.0333333	0.888889	1	0.963855	B
CHR13_B494	BAAAB	6	14377471	14508481	131.01	0.177083	0	0.0333333	0.916667	1	0.964912	B
CHR13_B495	AAAAA	7	765687	919878	154.191	0.125	0	0.0333333	0.972222	1	0.966851	B
CHR13_B496	ABBAA	8	93582289	93725282	142.993	0.15625	0	0.0333333	1	1	0.967742	B
CHR13_B497	BBAAB	8	93611407	93825702	214.295	0.15625	0	0.0333333	1	1	0.967742	B
CHR13_B50	BBBBA	8	15322394	15441189	118.795	0.21875	0	0.0333333	0.666667	1	0.952381	B
CHR13_B511	BAAAB	9	16070824	16231315	160.491	0.135417	0	0.0333333	0.75	1	0.957447	B
CHR13_B512	AABAB	10	46945724	47114150	168.426	0.145833	0	0.05	0.972222	1	0.951087	B
CHR13_B513	ABABA	10	46999079	47174234	175.155	0.145833	0	0.05	0.972222	1	0.951087	B
CHR13_B514	BABAA	10	47064526	47197199	132.673	0.125	0	0.05	0.944444	1	0.949721	B
CHR13_B515	BBAAB	12	20402284	20720170	317.886	0.177083	0	0.05	0.861111	1	0.945122	B
CHR13_B52	BAABA	12	20434115	20800774	366.659	0.177083	0	0.05	0.861111	1	0.945122	B
CHR13_B525	BBBAB	13	70893423	71271729	378.306	0.125	0	0.05	0.972222	1	0.951087	B
CHR13_B526	BBAAA	14	9639182	9740815	101.633	0.239583	0	0.05	0.777778	1	0.939597	B
CHR13_B527	BAAAA	15	28262882	28497908	235.026	0.145833	0	0.05	1	1	0.952381	B
CHR13_B528	AAAAA	15	28330931	28538767	207.836	0.145833	0	0.05	1	1	0.952381	B
CHR13_B529	AAAAA	15	28361551	28561382	199.831	0.145833	0	0.05	1	1	0.952381	B
CHR13_B53	BABAB	16	59638184	59778522	140.338	0.197917	0	0.05	1	1	0.952381	B
CHR13_B54	ABAAB	16	51386851	51520569	133.718	0.166667	0	0.05	1	1	0.952381	B
CHR13_B55	AABBA	17	15372415	15660192	287.777	0.125	0	0.05	1	1	0.952381	B
CHR13_B56	ABBAB	17	15528561	15677009	148.448	0.125	0	0.05	1	1	0.952381	B
CHR13_B566	AABBB	17	3311484	3518258	206.774	0.125	0	0.05	0.361111	1	0.878378	B
CHR13_B58	BABAB	18	1137609	1396022	258.413	0.1875	0	0.05	1	1	0.952381	B
CHR13_B64	AAAAB	18	14235695	14526709	291.014	0.104167	0	0.05	1	1	0.952381	B
CHR13_B65	AAABA	18	14359452	14660772	301.32	0.104167	0	0.05	1	1	0.952381	B
CHR13_B66	AABAB	18	33542286	33664592	122.306	0.177083	0	0.05	1	1	0.952381	B
CHR13_B668	ABABA	18	33566059	33718299	152.24	0.177083	0	0.05	1	1	0.952381	B
CHR13_B669	BABAB	18	1038058	1212743	174.685	0.1875	0	0.05	1	1	0.952381	B
CHR13_B67	ABABA	18	1094150	1363868	269.718	0.1875	0	0.05	1	1	0.952381	B
CHR13_B670	BBBAA	19	29729113	29863424	134.311	0.104167	0	0.05	1	1	0.952381	B
CHR13_B671	ABAAB	19	50250106	50421201	171.095	0.104167	0	0.05	1	1	0.952381	B
CHR13_B672	BAABB	19	50295947	50447799	151.852	0.104167	0	0.05	1	1	0.952381	B
CHR13_B673	AABBA	19	50336021	50478941	142.92	0.104167	0	0.05	1	1	0.952381	B
CHR13_B674	AAABB	1	132312674	132497074	184.4	0.114583	0	0.05	0.666667	1	0.930233	B
CHR13_B675	ABBAB	1	16119771	16277524	157.753	0.145833	0	0.05	0.972222	1	0.951087	B
CHR13_B676	BBABB	1	16145053	16367685	222.632	0.145833	0	0.05	0.972222	1	0.951087	B
CHR13_B677	ABBBA	1	24032482	24196197	163.715	0.1875	0	0.05	1	1	0.952381	B
CHR13_B68	AAABB	1	51598998	51845103	246.105	0.104167	0	0.05	0.888889	1	0.946746	B
CHR13_B69	AABBA	1	51687463	51854830	167.367	0.104167	0	0.05	0.888889	1	0.946746	B
CHR13_B699	ABAAB	20	59182687	59419115	236.428	0.125	0	0.05	1	1	0.952381	B
CHR13_B700	BAABA	20	59235834	59439551	203.717	0.125	0	0.05	1	1	0.952381	B
CHR13_B70	AABBB	20	67490207	67698518	208.311	0.1875	0	0.05	1	1	0.952381	B
CHR13_B701	ABBBA	20	67576765	67790887	214.122	0.1875	0	0.05	0.555556	1	0.917431	B
CHR13_B702	BBAAA	20	36152608	36311419	158.811	0.104167	0	0.05	0.527778	1	0.913462	B
CHR13_B703	BAAAA	20	36197585	36336225	138.64	0.104167	0	0.05	0.472222	1	0.904255	B
CHR13_B729	AABAB	20	44861949	44963022	101.073	0.114583	0	0.05	1	1	0.952381	B
CHR13_B730	ABBAA	21	37879697	38076668	196.971	0.135417	0	0.05	1	1	0.952381	B
CHR13_B731	AABBB	22	14300175	14472226	172.051	0.114583	0	0.05	0.888889	1	0.946746	B
CHR13_B744	AAAAA	23	13025914	13155828	129.914	0.114583	0	0.05	0.972222	1	0.951087	B
CHR13_B745	AAAAA	23	13060214	13185570	125.356	0.114583	0	0.05	0.972222	1	0.951087	B
CHR13_B77	ABABB	23	34231434	34516184	284.75	0.125	0	0.05	0.888889	1	0.946746	B
CHR13_B823	BABBA	23	34284231	34575024	290.793	0.15625	0	0.05	0.944444	1	0.949721	B
CHR13_B824	ABAAB	26	40868625	41230320	361.695	0.104167	0	0.05	0.972222	1	0.951087	B
CHR13_B825	BAABA	26	40959791	41341146	381.355	0.104167	0	0.05	0.972222	1	0.951087	B
CHR13_B826	AABAA	26	41041883	41383749	341.866	0.114583	0	0.05	0.972222	1	0.951087	B
CHR13_B83	ABAAA	26	41154335	41414375	260.04	0.114583	0	0.05	0.972222	1	0.951087	B
CHR13_B85	BAAAA	28	43013191	43205083	191.892	0.239583	0	0.05	0.916667	1	0.948276	B
CHR13_B860	AABAA	29	33593218	33770541	177.323	0.135417	0	0.05	0.333333	1	0.869565	B
CHR13_B876	AAAAB	2	135347580	135491609	144.029	0.145833	0	0.05	0.305556	1	0.859375	B
CHR13_B877	BAABA	2	46010764	46268964	258.2	0.197917	0	0.05	1	1	0.952381	B
CHR13_B878	AABAB	2	46062312	46498119	435.807	0.197917	0	0.05	1	1	0.952381	B
CHR13_B898	ABBAB	3	99212078	99436894	224.816	0.104167	0	0.05	0.972222	1	0.951087	B
CHR13_B899	BBABA	3	43575069	43720374	145.305	0.114583	0	0.05	1	1	0.952381	B
CHR13_B900	BBBAA	4	108686236	108867683	181.447	0.114583	0	0.05	1	1	0.952381	B
CHR13_B90	BBBAB	4	42818215	43214988	396.773	0.104167	0	0.05	1	1	0.952381	B
CHR13_B901	BBABA	4	43085183	43261528	176.345	0.104167	0	0.05	1	1	0.952381	B
CHR13_B902	BABAA	4	43121671	43292197	170.526	0.104167	0	0.05	1	1	0.952381	B
CHR13_B920	AAAAB	4	44967890	45103652	135.762	0.114583	0	0.05	0.972222	1	0.951087	B
CHR13_B921	AAABA	4	44992767	45128142	135.375	0.114583	0	0.05	0.972222	1	0.951087	B
CHR13_B922	AAAAB	5	87426979	87904220	477.241	0.125	0	0.05	0.944444	1	0.949721	B
CHR13_B923	AAABA	5	87598690	87926197	327.507	0.125	0	0.05	0.944444	1	0.949721	B
CHR13_B924	BBBAA	5	32928151	33078266	150.115	0.104167	0	0.05	0.972222	1	0.951087	B
CHR13_B958	BAAAA	6	83954622	84475210	520.588	0.145833	0	0.05	0.944444	1	0.949721	B
CHR13_B959	AAABB	6	110889776	110983795	94.019	0.104167	0	0.05	0.916667	1	0.948276	B
CHR14_B100	ABBBA	7	76615793	76828674	212.881	0.125	0	0.05	0.972222	1	0.951087	B
CHR14_B1031	ABAAA	7	24055607	24463533	407.926	0.166667	0	0.05	1	1	0.952381	B
CHR14_B1037	BAAAB	7	24233634	24490069	256.435	0.166667	0	0.05	1	1	0.952381	B
CHR14_B1038	AAABB	7	24268801	24571599	302.798	0.166667	0	0.05	1	1	0.952381	B
CHR14_B1039	AABBB	7	24330857	24594731	263.874	0.125	0	0.05	1	1	0.952381	B
CHR14_B1045	ABBBA	7	24463533	24599167	135.634	0.125	0	0.05	1	1	0.952381	B
CHR14_B1046	AABAB	7	36943629	37124869	181.24	0.15625	0	0.05	0.944444	1	0.949721	B
CHR14_B1079	AAAAA	7	40944243	41052904	108.661	0.125	0	0.05	1	1	0.952381	B
CHR14_B1080	AAAAA	7	40986230	41079124	92.894	0.114583	0	0.05	1	1	0.952381	B
CHR14_B1084	BAAAA	8	65609180	65960156	350.976	0.177083	0	0.05	1	1	0.952381	B
CHR14_B1085	ABABB	8	66929546	67180774	251.228	0.1875	0	0.05	1	1	0.952381	B
CHR14_B1099	BABBA	8	66979816	67260693	280.877	0.1875	0	0.05	1	1	0.952381	B
CHR14_B1100	ABBAA	8	67131705	67290734	159.029	0.1875	0	0.05	1	1	0.952381	B
CHR14_B110	ABAAB	8	93433032	93611407	178.375	0.1875	0	0.05	1	1	0.952381	B
CHR14_B1112	BAABB	8	93470237	93655394	185.157	0.1875	0	0.05	1	1	0.952381	B
CHR14_B1113	ABBBA	8	96991143	97241486	250.343	0.114583	0	0.05	1	1	0.952381	B
CHR14_B1114	BBBAA	8	97132412	97288061	155.649	0.114583	0	0.05	1	1	0.952381	B
CHR14_B1115	ABBAA	9	3675597	4075960	400.363	0.125	0	0.05	1	1	0.952381	B
CHR14_B1116	BABAA	10	84096660	84239548	142.888	0.177083	0	0.0666667	1	1	0.9375	D
CHR14_B1119	AABAB	12	56653121	56860899	207.778	0.5	0	0.0666667	0.944444	1	0.934066	D
CHR14_B1120	ABABA	12	56725471	56889917	164.446	0.520833	0	0.0666667	1	1	0.9375	D
CHR14_B1121	AAAAB	13	76136837	76371179	234.342	0.104167	0	0.0666667	0.777778	1	0.921053	D
CHR14_B1122	AAABA	13	76201517	76443044	241.527	0.104167	0	0.0666667	0.777778	1	0.921053	D
CHR14_B1123	AABAA	13	76261073	76483214	222.141	0.104167	0	0.0666667	1	1	0.9375	D
CHR14_B1141	AABAB	13	39137454	39328066	190.612	0.135417	0	0.0666667	0.972222	1	0.935829	D
CHR14_B1162	AABBA	15	65006607	65255763	249.156	0.125	0	0.0666667	0.583333	1	0.897436	D
CHR14_B1163	ABBAB	15	65052346	65285386	233.04	0.135417	0	0.0666667	0.972222	1	0.935829	D
CHR14_B1164	BBABA	15	65115887	65339226	223.339	0.135417	0	0.0666667	0.972222	1	0.935829	D
CHR14_B1180	BABAA	15	65235259	65382131	146.872	0.135417	0	0.0666667	0.972222	1	0.935829	D
CHR14_B1181	BBBAA	15	76166896	76314927	148.031	0.104167	0	0.0666667	0.972222	1	0.935829	D
CHR14_B1182	BBAAA	15	76190131	76350223	160.092	0.114583	0	0.0666667	0.972222	1	0.935829	D
CHR14_B1183	ABAAB	15	4504810	4668361	163.551	0.104167	0	0.0666667	0.972222	1	0.935829	D
CHR14_B1202	AAAAB	16	38182476	38325971	143.495	0.15625	0	0.0666667	1	1	0.9375	D
CHR14_B1206	AABBB	16	38265003	38378642	113.639	0.104167	0	0.0666667	1	1	0.9375	D
CHR14_B1207	BAABB	17	15340860	15655379	314.519	0.1875	0	0.0666667	1	1	0.9375	D
CHR14_B1222	BBAAB	19	54586136	54756421	170.285	0.114583	0	0.0666667	1	1	0.9375	D
CHR14_B1224	BAABA	19	54645063	54852003	206.94	0.104167	0	0.0666667	1	1	0.9375	D
CHR14_B1225	AABAB	19	54674498	54920324	245.826	0.104167	0	0.0666667	1	1	0.9375	D
CHR14_B1226	ABBAA	1	51721572	51902748	181.176	0.104167	0	0.0666667	0.888889	1	0.930233	D
CHR14_B1248	BBAAA	1	51768647	51946893	178.246	0.114583	0	0.0666667	0.888889	1	0.930233	D
CHR14_B1249	ABAAA	20	34728244	34902057	173.813	0.104167	0	0.0666667	0.527778	1	0.88785	D
CHR14_B1250	BAAAB	21	63848940	63985298	136.358	0.21875	0	0.0666667	0.916667	1	0.932203	D
CHR14_B125	AAABA	21	63880634	64051567	170.933	0.21875	0	0.0666667	0.916667	1	0.932203	D
CHR14_B1251	BAAAB	21	54056137	54276389	220.252	0.125	0	0.0666667	1	1	0.9375	D
CHR14_B1252	BAAAA	23	9712645	9829493	116.848	0.125	0	0.0666667	1	1	0.9375	D
CHR14_B1311	BAAAA	23	12997137	13122318	125.181	0.114583	0	0.0666667	0.972222	1	0.935829	D
CHR14_B1318	AAAAA	23	35106094	35309434	203.34	0.135417	0	0.0666667	0.944444	1	0.934066	D
CHR14_B1332	AAAAA	23	35156681	35354310	197.629	0.145833	0	0.0666667	0.944444	1	0.934066	D
CHR14_B1333	ABBBA	24	17094736	17295136	200.4	0.145833	0	0.0666667	0.972222	1	0.935829	D
CHR14_B1334	BBBAA	24	17144207	17317994	173.787	0.145833	0	0.0666667	0.972222	1	0.935829	D
CHR14_B1335	BBAAB	24	17179801	17374214	194.413	0.145833	0	0.0666667	0.972222	1	0.935829	D
CHR14_B1336	BAAAB	24	44834601	45300946	466.345	0.125	0	0.0666667	0.972222	1	0.935829	D
CHR14_B1337	AAABA	24	44943818	45347514	403.696	0.125	0	0.0666667	0.972222	1	0.935829	D
CHR14_B1338	AABAA	25	4544289	4689960	145.671	0.15625	0	0.0666667	1	1	0.9375	D
CHR14_B1339	BAABA	25	30736444	30883697	147.253	0.104167	0	0.0666667	0.972222	1	0.935829	D
CHR14_B137	BABAA	2	109910398	110031447	121.049	0.104167	0	0.0666667	1	1	0.9375	D
CHR14_B1374	BABAA	2	32703555	32880955	177.4	0.104167	0	0.0666667	1	1	0.9375	D
CHR14_B1375	ABAAB	2	32726015	32939824	213.809	0.104167	0	0.0666667	1	1	0.9375	D
CHR14_B1377	BBAAA	3	37651069	38179166	528.097	0.1875	0	0.0666667	0.972222	1	0.935829	D
CHR14_B1378	AAAAB	5	119164344	119325698	161.354	0.135417	0	0.0666667	0.583333	1	0.897436	D
CHR14_B138	BABAA	5	10278129	10482135	204.006	0.125	0	0.0666667	1	1	0.9375	D
CHR14_B140	BAABA	6	67239769	67423466	183.697	0.21875	0	0.0666667	0.972222	1	0.935829	D
CHR14_B1409	AAABB	6	112490838	112810472	319.634	0.166667	0	0.0666667	0.444444	1	0.869565	D
CHR14_B1423	AABBB	6	112550743	112845135	294.392	0.1875	0	0.0666667	0.472222	1	0.876289	D
CHR14_B143	AABAA	7	67202130	67363801	161.671	0.145833	0	0.0666667	1	1	0.9375	D
CHR14_B1453	BBAAB	7	82274011	82419764	145.753	0.145833	0	0.0666667	0.361111	1	0.844156	D
CHR14_B1455	BABBA	8	57531155	57714648	183.493	0.1875	0	0.0666667	1	1	0.9375	D
CHR14_B147	ABBAA	8	57559835	57756381	196.546	0.1875	0	0.0666667	1	1	0.9375	D
CHR14_B148	BBAAA	8	57592438	57821769	229.331	0.1875	0	0.0666667	1	1	0.9375	D
CHR14_B1494	ABABA	8	94021165	94232387	211.222	0.1875	0	0.0666667	0.305556	1	0.820896	D
CHR14_B1495	ABABA	8	110543983	110859506	315.523	0.125	0	0.0666667	1	1	0.9375	D
CHR14_B1512	BAABB	10	95891436	96065191	173.755	0.21875	0	0.0833333	1	1	0.923077	D
CHR14_B1513	AAAAB	13	83844673	83979616	134.943	0.104167	0	0.0833333	0.944444	1	0.918919	D
CHR14_B153	AABAA	15	4437637	4643223	205.586	0.104167	0	0.0833333	0.972222	1	0.921053	D
CHR14_B1533	BBBAB	16	11391026	11502567	111.541	0.322917	0	0.0833333	0.638889	1	0.884615	D
CHR14_B1534	BBABB	16	11428434	11533792	105.358	0.3125	0	0.0833333	0.638889	1	0.884615	D
CHR14_B1536	BABBB	16	30859872	31011092	151.22	0.166667	0	0.0833333	1	1	0.923077	D
CHR14_B1537	ABBBA	16	30885863	31093233	207.37	0.166667	0	0.0833333	1	1	0.923077	D
CHR14_B1538	AAAAA	1	101033651	101231777	198.126	0.21875	0	0.0833333	1	1	0.923077	D
CHR14_B1539	AAAAA	1	101059284	101308751	249.467	0.208333	0	0.0833333	1	1	0.923077	D
CHR14_B1540	AAAAA	1	101103098	101330295	227.197	0.208333	0	0.0833333	1	1	0.923077	D
CHR14_B1560	AAAAA	1	101188217	101403755	215.538	0.208333	0	0.0833333	1	1	0.923077	D
CHR14_B1567	AABAA	1	129942985	130112755	169.77	0.125	0	0.0833333	0.972222	1	0.921053	D
CHR14_B1568	ABAAB	1	26710358	26920553	210.195	0.114583	0	0.0833333	0.972222	1	0.921053	D
CHR14_B1569	ABBAB	20	37237425	37374576	137.151	0.104167	0	0.0833333	0.944444	1	0.918919	D
CHR14_B1583	ABABA	21	63955841	64107848	152.007	0.21875	0	0.0833333	0.888889	1	0.914286	D
CHR14_B1584	AAAAA	21	18878793	19026304	147.511	0.177083	0	0.0833333	0.972222	1	0.921053	D
CHR14_B1589	AAAAA	24	58104341	58274429	170.088	0.15625	0	0.0833333	0.888889	1	0.914286	D
CHR14_B1589	BBBBA	26	50353192	50680745	327.553	0.166667	0	0.0833333	0.722222	1	0.896552	D
CHR14_B1590	AABBA	29	30428085	30539225	111.14	0.145833	0	0.0833333	0.972222	1	0.921053	D
CHR14_B1594	ABBAA	29	30463107	30572612	109.505	0.145833	0	0.0833333	0.972222	1	0.921053	D
CHR14_B1595	BBAAA	2	8430514	8637217	206.703	0.104167	0	0.0833333	0.611111	1	0.88	D
CHR14_B1596	BAAAB	2	8453071	8736092	283.021	0.114583	0	0.0833333	0.611111	1	0.88	D
CHR14_B1597	ABAAA	2	110031447	110193985	162.538	0.135417	0	0.0833333	1	1	0.923077	D
CHR14_B1598	AAAAA	2	135540126	135751326	211.2	0.104167	0	0.0833333	0.888889	1	0.914286	D
CHR14_B162	AAAAA	2	135642360	135779233	136.873	0.104167	0	0.0833333	0.888889	1	0.914286	D
CHR14_B1629	BAAAA	3	60570173	60732882	162.709	0.104167	0	0.0833333	1	1	0.923077	D
CHR14_B163	BABBA	5	6550831	6711577	160.746	0.125	0	0.0833333	0.416667	1	0.833333	D
CHR14_B1634	BBABB	6	61733479	61950119	216.64	0.15625	0	0.0833333	0.805556	1	0.90625	D
CHR14_B164	BAABB	7	105987605	106131431	143.826	0.104167	0	0.0833333	0.972222	1	0.921053	D
CHR14_B165	BBAAB	8	63300907	63504584	203.677	0.166667	0	0.0833333	0.583333	1	0.875	D
CHR14_B166	ABBAB	8	70197351	70435604	238.253	0.135417	0	0.0833333	1	1	0.923077	D
CHR14_B178	AAAAA	8	82622674	82985995	363.321	0.104167	0	0.0833333	1	1	0.923077	D
CHR14_B179	ABAAA	13	76330479	76510361	179.882	0.104167	0	0.1	1	1	0.909091	D
CHR14_B180	BAAAA	13	76371179	76553868	182.689	0.104167	0	0.1	1	1	0.909091	D
CHR14_B181	AABAA	16	74283537	74429897	146.36	0.135417	0	0.1	0.694444	1	0.874126	D
CHR14_B201	BAABA	16	34346915	34519715	172.8	0.104167	0	0.1	1	1	0.909091	D
CHR14_B202	AABAA	16	34398616	34606531	207.915	0.104167	0	0.1	1	1	0.909091	D
CHR14_B203	BAAAA	1	18459886	18790047	330.161	0.21875	0	0.1	0.972222	1	0.906736	D
CHR14_B204	AAAAB	1	18508517	18831871	323.354	0.21875	0	0.1	0.972222	1	0.906736	D
CHR14_B210	AAABA	1	43800144	43954931	154.787	0.104167	0	0.1	1	1	0.909091	D
CHR14_B211	BBAAB	22	21326038	21614894	288.856	0.135417	0	0.1	0.972222	1	0.906736	D
CHR14_B212	AAABB	23	24278582	24538245	259.663	0.21875	0	0.1	0.777778	1	0.886076	D
CHR14_B213	AABBA	23	24441569	24568625	127.056	0.1875	0	0.1	0.833333	1	0.892857	D
CHR14_B214	ABBAA	23	24475608	24607919	132.311	0.1875	0	0.1	0.805556	1	0.889571	D
CHR14_B218	BBAAA	23	24500082	24640422	140.34	0.145833	0	0.1	0.722222	1	0.878378	D
CHR14_B219	BAAAA	26	41230320	41441550	211.23	0.114583	0	0.1	0.972222	1	0.906736	D
CHR14_B220	AAAAA	2	135672325	135832034	159.709	0.145833	0	0.1	0.916667	1	0.901639	D
CHR14_B221	BAAAA	2	28310926	28438999	128.073	0.104167	0	0.1	0.75	1	0.882353	D
CHR14_B226	AAAAB	4	63139098	63349293	210.195	0.135417	0	0.1	0.972222	1	0.906736	D
CHR14_B227	AAABA	4	63185445	63420711	235.266	0.135417	0	0.1	0.972222	1	0.906736	D
CHR14_B228	AABAA	4	63273237	63454908	181.671	0.135417	0	0.1	0.972222	1	0.906736	D
CHR14_B229	ABAAA	4	63315888	63483642	167.754	0.145833	0	0.1	0.777778	1	0.886076	D
CHR14_B230	BBBBA	5	100800335	101271357	471.022	0.125	0	0.1	0.972222	1	0.906736	D
CHR14_B247	BAABA	7	23613386	23885782	272.396	0.125	0	0.1	0.861111	1	0.895954	D
CHR14_B248	BAABA	8	68501738	68689710	187.972	0.28125	0	0.1	1	1	0.909091	D
CHR14_B249	AABAA	9	96298532	96513569	215.037	0.114583	0	0.1	1	1	0.909091	D
CHR14_B25	AAAAA	10	18983183	19121922	138.739	0.177083	0	0.116667	1	1	0.895522	D
CHR14_B250	AAAAA	10	19017657	19151945	134.288	0.1875	0	0.116667	1	1	0.895522	D
CHR14_B251	ABAAA	13	28913623	29161012	247.389	0.177083	0	0.116667	1	1	0.895522	D
CHR14_B260	AAAAA	16	29491135	29689166	198.031	0.135417	0	0.116667	0.916667	1	0.887097	D
CHR14_B261	AAAAA	16	29549475	29724129	174.654	0.15625	0	0.116667	0.916667	1	0.887097	D
CHR14_B262	AAAAA	16	29600490	29768264	167.774	0.15625	0	0.116667	0.916667	1	0.887097	D
CHR14_B263	AAAAA	16	29661958	29890723	228.765	0.114583	0	0.116667	0.916667	1	0.887097	D
CHR14_B264	AAAAA	16	29689166	29927927	238.761	0.114583	0	0.116667	0.944444	1	0.890052	D
CHR14_B267	ABAAB	16	34453934	34656334	202.4	0.114583	0	0.116667	1	1	0.895522	D
CHR14_B268	BAABA	16	34482706	34749032	266.326	0.114583	0	0.116667	1	1	0.895522	D
CHR14_B269	BBAAA	18	3177824	3417916	240.092	0.166667	0	0.116667	1	1	0.895522	D
CHR14_B270	BAAAB	18	3270677	3471458	200.781	0.166667	0	0.116667	1	1	0.895522	D
CHR14_B281	BAAAA	18	32335701	32565376	229.675	0.125	0	0.116667	0.972222	1	0.892857	D
CHR14_B282	AAABB	1	23973432	24143414	169.982	0.177083	0	0.116667	1	1	0.895522	D
CHR14_B283	ABAAB	20	31393193	31568518	175.325	0.114583	0	0.116667	0.972222	1	0.892857	D
CHR14_B284	ABABA	22	14990986	15136147	145.161	0.333333	0	0.116667	0.944444	1	0.890052	D
CHR14_B285	BABAA	22	15037352	15177059	139.707	0.302083	0	0.116667	0.944444	1	0.890052	D
CHR14_B286	BAAAB	23	24252110	24500082	247.972	0.239583	0	0.116667	0.777778	1	0.869565	D
CHR14_B287	ABBBB	3	78170557	78323155	152.598	0.166667	0	0.116667	0.972222	1	0.892857	D
CHR14_B288	BBBBB	4	42694771	43121671	426.9	0.135417	0	0.116667	1	1	0.895522	D
CHR14_B289	BBBBA	4	42733341	43175304	441.963	0.135417	0	0.116667	1	1	0.895522	D
CHR14_B290	AABAB	5	87843519	87966409	122.89	0.125	0	0.116667	0.944444	1	0.890052	D
CHR14_B291	AAAAB	6	66991502	67105986	114.484	0.197917	0	0.116667	1	1	0.895522	D
CHR14_B292	AAAAB	6	115953817	116072849	119.032	0.114583	0	0.116667	0.972222	1	0.892857	D
CHR14_B293	BBBBB	7	106398519	106533744	135.225	0.145833	0	0.116667	0.972222	1	0.892857	D
CHR14_B294	BAAAB	9	69486616	69718369	231.753	0.145833	0	0.116667	1	1	0.895522	D
CHR14_B295	ABAAA	10	18921165	19053897	132.732	0.177083	0	0.133333	1	1	0.882353	D
CHR14_B296	BAAAA	10	18955979	19095908	139.929	0.177083	0	0.133333	1	1	0.882353	D
CHR14_B316	AAAAA	13	68022725	68324133	301.408	0.104167	0	0.133333	0.972222	1	0.879397	D
CHR14_B317	AABAB	1	34450639	34613754	163.115	0.135417	0	0.133333	1	1	0.882353	D
CHR14_B318	AAAAA	21	65450996	65586228	135.232	0.145833	0	0.133333	0.861111	1	0.865922	D
CHR14_B319	AAAAA	21	65478998	65619983	140.985	0.145833	0	0.133333	0.861111	1	0.865922	D
CHR14_B320	ABAAA	21	54324980	54879224	554.244	0.125	0	0.133333	1	1	0.882353	D
CHR14_B321	BAAAB	21	54673135	54923774	250.639	0.135417	0	0.133333	1	1	0.882353	D
CHR14_B326	AAABA	21	54783091	55059767	276.676	0.135417	0	0.133333	1	1	0.882353	D
CHR14_B34	AABAB	21	54841136	55096333	255.197	0.135417	0	0.133333	1	1	0.882353	D
CHR14_B39	ABABA	21	54879224	55348624	469.4	0.125	0	0.133333	1	1	0.882353	D
CHR14_B397	BBABB	22	21203326	21431682	228.356	0.177083	0	0.133333	0.972222	1	0.879397	D
CHR14_B398	BABBA	22	21250557	21455286	204.729	0.15625	0	0.133333	0.972222	1	0.879397	D
CHR14_B399	ABBAA	22	21266612	21547900	281.288	0.15625	0	0.133333	0.972222	1	0.879397	D
CHR14_B400	ABBAB	27	37456627	37723332	266.705	0.114583	0	0.133333	0.888889	1	0.869565	D
CHR14_B410	BABAA	3	7928589	8391057	462.468	0.1875	0	0.133333	0.972222	1	0.879397	D
CHR14_B411	AABAA	3	34285243	34494339	209.096	0.135417	0	0.133333	0.972222	1	0.879397	D
CHR14_B412	AAAAA	4	96661114	96770424	109.31	0.104167	0	0.133333	0.861111	1	0.865922	D
CHR14_B414	ABABA	4	17978432	18194926	216.494	0.145833	0	0.133333	0.75	1	0.849057	D
CHR14_B440	BABAB	5	82466920	82786530	319.61	0.1875	0	0.133333	0.972222	1	0.879397	D
CHR14_B441	BBABB	6	62168854	62341922	173.068	0.15625	0	0.133333	0.75	1	0.849057	D
CHR14_B442	ABAAA	6	115878817	116016574	137.757	0.114583	0	0.133333	0.944444	1	0.876289	D
CHR14_B443	BAABB	7	26381561	26561056	179.495	0.1875	0	0.133333	1	1	0.882353	D
CHR14_B444	AABAA	7	39658828	39762269	103.441	0.145833	0	0.133333	0.972222	1	0.879397	D
CHR14_B448	ABAAB	7	39679687	39801912	122.225	0.145833	0	0.133333	0.972222	1	0.879397	D
CHR14_B449	BAABA	7	39706989	39944515	237.526	0.145833	0	0.133333	0.972222	1	0.879397	D
CHR14_B455	AABAB	7	39737588	39968647	231.059	0.145833	0	0.133333	0.972222	1	0.879397	D
CHR14_B462	ABABA	7	39762269	40064745	302.476	0.145833	0	0.133333	0.972222	1	0.879397	D
CHR14_B463	AABAB	24	13763894	14081938	318.044	0.28125	0	0.15	0.777778	1	0.838323	D
CHR14_B464	ABABA	24	13810452	14115820	305.368	0.28125	0	0.15	0.777778	1	0.838323	D
CHR14_B465	AABBA	27	37430965	37661635	230.67	0.125	0	0.15	0.888889	1	0.855615	D
CHR14_B475	ABABA	3	64044549	64186622	142.073	0.177083	0	0.15	1	1	0.869565	D
CHR14_B494	BABAB	3	64071923	64231123	159.2	0.177083	0	0.15	1	1	0.869565	D
CHR14_B495	ABABA	3	64160232	64316131	155.899	0.177083	0	0.15	1	1	0.869565	D
CHR14_B522	BAABB	3	68078177	68371673	293.496	0.145833	0	0.15	0.972222	1	0.866337	D
CHR14_B523	AAAAA	4	96631679	96754893	123.214	0.114583	0	0.15	0.972222	1	0.866337	D
CHR14_B524	AAABA	6	67024345	67170035	145.69	0.197917	0	0.15	1	1	0.869565	D
CHR14_B525	AABAA	6	67049861	67193418	143.557	0.197917	0	0.15	1	1	0.869565	D
CHR14_B535	AABAA	6	104531784	104789108	257.324	0.125	0	0.15	0.944444	1	0.862944	D
CHR14_B536	ABAAB	6	104587477	104835345	247.868	0.125	0	0.15	0.944444	1	0.862944	D
CHR14_B539	BAABA	6	104631025	104857249	226.224	0.125	0	0.15	0.944444	1	0.862944	D
CHR14_B577	BAAAA	6	115908626	116041509	132.883	0.114583	0	0.15	0.944444	1	0.862944	D
CHR14_B578	BBAAA	6	29556343	30050205	493.862	0.104167	0	0.15	1	1	0.869565	D
CHR14_B579	ABBBA	6	42023749	42155077	131.328	0.166667	0	0.15	1	1	0.869565	D
CHR14_B580	BBBAA	6	42057261	42190501	133.24	0.166667	0	0.15	1	1	0.869565	D
CHR14_B581	BBAAA	6	42095643	42216599	120.956	0.166667	0	0.15	1	1	0.869565	D
CHR14_B60	BAAAA	6	42120804	42239393	118.589	0.166667	0	0.15	1	1	0.869565	D
CHR14_B61	AAAAB	6	42155077	42267374	112.297	0.166667	0	0.15	1	1	0.869565	D
CHR14_B62	AABAA	14	73043341	73221850	178.509	0.21875	0	0.166667	0.861111	1	0.837838	D
CHR14_B63	AAABA	15	30712492	30840190	127.698	0.104167	0	0.166667	1	1	0.857143	D
CHR14_B64	AABAA	15	30740367	30870911	130.544	0.104167	0	0.166667	1	1	0.857143	D
CHR14_B651	ABAAA	15	30773423	30956961	183.538	0.104167	0	0.166667	1	1	0.857143	D
CHR14_B652	BABBA	16	36053055	36357048	303.993	0.125	0	0.166667	0.972222	1	0.853659	D
CHR14_B699	ABBAB	16	42176506	42314090	137.584	0.1875	0	0.166667	1	1	0.857143	D
CHR14_B700	BBABA	16	42206083	42343111	137.028	0.1875	0	0.166667	1	1	0.857143	D
CHR14_B701	ABBAA	1	18909161	19142015	232.854	0.21875	0	0.166667	0.777778	1	0.823529	D
CHR14_B72	BBAAA	1	18946871	19182174	235.303	0.21875	0	0.166667	0.777778	1	0.823529	D
CHR14_B73	BAAAB	1	18980052	19592552	612.5	0.208333	0	0.166667	0.777778	1	0.823529	D
CHR14_B733	ABBAB	21	4441252	4638691	197.439	0.177083	0	0.166667	0.888889	1	0.842105	D
CHR14_B734	BBABA	24	36174563	36301805	127.242	0.104167	0	0.166667	0.944444	1	0.85	D
CHR14_B735	BABAB	24	36201079	36356923	155.844	0.104167	0	0.166667	0.944444	1	0.85	D
CHR14_B74	AAAAA	28	5506637	5854767	348.13	0.104167	0	0.166667	0.805556	1	0.828571	D
CHR14_B75	AAAAA	28	5563242	5876902	313.66	0.104167	0	0.166667	0.805556	1	0.828571	D
CHR14_B76	AABBB	3	67924884	68078177	153.293	0.166667	0	0.166667	0.972222	1	0.853659	D
CHR14_B811	ABBBA	3	67989590	68118726	129.136	0.166667	0	0.166667	0.972222	1	0.853659	D
CHR14_B812	BBBAA	3	68009628	68271435	261.807	0.166667	0	0.166667	0.972222	1	0.853659	D
CHR14_B813	BBAAB	3	68034408	68307607	273.199	0.166667	0	0.166667	0.972222	1	0.853659	D
CHR14_B814	ABABA	3	7906099	8346751	440.652	0.3125	0	0.166667	0.972222	1	0.853659	D
CHR14_B815	AABBA	6	110265558	110508154	242.596	0.125	0	0.166667	0.916667	1	0.846154	D
CHR14_B818	ABBAA	6	110391896	110552516	160.62	0.125	0	0.166667	0.916667	1	0.846154	D
CHR14_B819	ABAAA	8	68569656	68825373	255.717	0.197917	0	0.166667	1	1	0.857143	D
CHR14_B820	ABABA	18	3869297	4191594	322.297	0.125	0	0.183333	0.972222	1	0.841346	D
CHR14_B821	BABAA	18	3916489	4271633	355.144	0.125	0	0.183333	0.972222	1	0.841346	D
CHR14_B822	AABAB	1	54390349	54556914	166.565	0.177083	0	0.183333	1	1	0.84507	D
CHR14_B847	ABBAB	22	9404197	9620607	216.41	0.114583	0	0.183333	1	1	0.84507	D
CHR14_B848	ABAAB	6	33097354	33229876	132.522	0.114583	0	0.183333	1	1	0.84507	D
CHR14_B849	BAABA	6	33128133	33251452	123.319	0.114583	0	0.183333	1	1	0.84507	D
CHR14_B850	AAAAB	7	29146312	29305473	159.161	0.125	0	0.183333	0.805556	1	0.814607	D
CHR14_B851	AAAAB	8	68689710	68894735	205.025	0.28125	0	0.183333	1	1	0.84507	D
CHR14_B852	AAAAA	22	6294082	6485383	191.301	0.125	0	0.2	0.861111	1	0.811518	D
CHR14_B874	AAAAA	26	44436400	44603054	166.654	0.166667	0	0.2	1	1	0.833333	D
CHR14_B875	BAABA	11	6724678	6848710	124.032	0.114583	0	0.216667	1	1	0.821918	D
CHR14_B876	BAAAB	15	76013237	76166896	153.659	0.21875	0	0.216667	1	1	0.821918	D
CHR14_B877	AAAAA	7	109664621	109788294	123.673	0.125	0	0.216667	1	1	0.821918	D
CHR14_B89	BAAAA	7	29082004	29172325	90.321	0.197917	0	0.216667	1	1	0.821918	D
CHR14_B899	AAAAA	7	29102864	29210838	107.974	0.197917	0	0.216667	1	1	0.821918	D
CHR14_B900	AAAAA	7	29124010	29259489	135.479	0.197917	0	0.216667	1	1	0.821918	D
CHR14_B948	AAAAA	2	62265739	62470718	204.979	0.114583	0	0.233333	0.944444	1	0.801887	D
CHR14_B949	BAAAB	4	13863435	14021218	157.783	0.114583	0	0.233333	0.972222	1	0.806452	D
CHR14_B950	AABAB	13	47450332	47576311	125.979	0.114583	0	0.25	1	1	0.8	D
CHR14_B95	AABAA	8	68525493	68714404	188.911	0.28125	0	0.25	1	1	0.8	D
CHR14_B951	BBBAA	10	10680671	10869757	189.086	0.104167	0.0142857	0	0.0833333	0.853659	1	D
CHR14_B952	AABAA	10	91258020	91398665	140.645	0.125	0.0142857	0	1	0.985915	1	B
CHR14_B956	ABAAA	10	91304831	91425685	120.854	0.125	0.0142857	0	1	0.985915	1	B
CHR14_B957	BBAAB	10	91720092	91846997	126.905	0.208333	0.0142857	0	1	0.985915	1	B
CHR14_B958	BAABB	10	91751584	91887770	136.186	0.197917	0.0142857	0	0.972222	0.985519	1	B
CHR14_B96	AABBB	10	91782840	91955798	172.958	0.208333	0.0142857	0	0.972222	0.985519	1	B
CHR14_B97	BAAAB	10	46151655	46345098	193.443	0.125	0.0142857	0	0.944444	0.985099	1	B
CHR14_B980	AAAAA	10	6413192	6543434	130.242	0.15625	0.0142857	0	1	0.985915	1	B
CHR14_B984	AAAAA	10	6443750	6643198	199.448	0.15625	0.0142857	0	0.944444	0.985099	1	B
CHR14_B985	AAAAA	11	79092690	79251237	158.547	0.125	0.0142857	0	0.944444	0.985099	1	B
CHR14_B999	ABAAA	11	1806374	1920092	113.718	0.125	0.0142857	0	0.805556	0.982575	1	B
CHR15_B1000	BAAAB	11	31078015	31193925	115.91	0.15625	0.0142857	0	1	0.985915	1	B
CHR15_B100	AAABA	11	31105767	31224438	118.671	0.15625	0.0142857	0	1	0.985915	1	B
CHR15_B1001	BBAAB	12	16781059	16920462	139.403	0.114583	0.0142857	0	0.722222	0.980603	1	B
CHR15_B1002	BBAAB	12	44501711	44853729	352.018	0.135417	0.0142857	0	0.972222	0.985519	1	B
CHR15_B1003	BABBB	13	79623291	79843180	219.889	0.125	0.0142857	0	0.805556	0.982575	1	B
CHR15_B1008	ABAAA	13	79914560	80026050	111.49	0.145833	0.0142857	0	0.944444	0.985099	1	B
CHR15_B1010	BAAAA	13	79936156	80059985	123.829	0.145833	0.0142857	0	0.972222	0.985519	1	B
CHR15_B1011	AAAAA	13	79966199	80094921	128.722	0.145833	0.0142857	0	0.972222	0.985519	1	B
CHR15_B1012	AAAAB	13	79991041	80120883	129.842	0.125	0.0142857	0	0.527778	0.973646	1	B
CHR15_B1020	AAABB	13	80026050	80168838	142.788	0.125	0.0142857	0	0.527778	0.973646	1	B
CHR15_B1021	AAAAB	13	18235268	18436194	200.926	0.135417	0.0142857	0	0.861111	0.983681	1	B
CHR15_B1022	AAABA	13	18268908	18458155	189.247	0.135417	0.0142857	0	0.861111	0.983681	1	B
CHR15_B1059	AAABA	13	19097566	19364445	266.879	0.114583	0.0142857	0	0.944444	0.985099	1	B
CHR15_B1060	AABAA	13	19167543	19388240	220.697	0.15625	0.0142857	0	1	0.985915	1	B
CHR15_B1061	AABBB	13	19590132	19816277	226.145	0.145833	0.0142857	0	1	0.985915	1	B
CHR15_B1080	AAABA	14	55638745	55786309	147.564	0.21875	0.0142857	0	0.972222	0.985519	1	B
CHR15_B1081	AABAB	14	55720233	55834821	114.588	0.125	0.0142857	0	0.972222	0.985519	1	B
CHR15_B1082	ABABA	14	55744311	55855832	111.521	0.125	0.0142857	0	0.972222	0.985519	1	B
CHR15_B1083	BABAA	14	55765964	55876471	110.507	0.125	0.0142857	0	0.972222	0.985519	1	B
CHR15_B1084	AABAA	14	7342696	7484351	141.655	0.15625	0.0142857	0	0.888889	0.984183	1	B
CHR15_B1	ABAAB	14	10637788	10740697	102.909	0.25	0.0142857	0	0.972222	0.985519	1	B
CHR15_B1109	BAABA	14	10664449	10763835	99.386	0.260417	0.0142857	0	0.972222	0.985519	1	B
CHR15_B1112	BBABB	14	11816360	11983913	167.553	0.135417	0.0142857	0	0.944444	0.985099	1	B
CHR15_B1113	BABBA	14	11848870	12005796	156.926	0.114583	0.0142857	0	0.916667	0.984655	1	B
CHR15_B1114	AABAA	14	23122719	23421933	299.214	0.125	0.0142857	0	0.861111	0.983681	1	B
CHR15_B1128	ABAAA	14	23252097	23444537	192.44	0.125	0.0142857	0	0.861111	0.983681	1	B
CHR15_B1129	BAAAA	15	72716471	72980544	264.073	0.135417	0.0142857	0	0.75	0.981308	1	B
CHR15_B1130	AAAAB	15	21377118	21494306	117.188	0.177083	0.0142857	0	0.5	0.972222	1	B
CHR15_B1131	AAABB	15	21401836	21542915	141.079	0.166667	0.0142857	0	0.5	0.972222	1	B
CHR15_B1132	AABBB	15	21445154	21596689	151.535	0.166667	0.0142857	0	0.5	0.972222	1	B
CHR15_B1144	AABAA	15	4944846	5097507	152.661	0.104167	0.0142857	0	0.805556	0.982575	1	B
CHR15_B1145	ABAAA	15	40724043	40835081	111.038	0.104167	0.0142857	0	0.972222	0.985519	1	B
CHR15_B1146	BAAAA	15	40753429	40889434	136.005	0.114583	0.0142857	0	0.972222	0.985519	1	B
CHR15_B1147	BABAA	16	59707948	59851930	143.982	0.208333	0.0142857	0	1	0.985915	1	B
CHR15_B1154	ABAAB	16	59741713	59918768	177.055	0.208333	0.0142857	0	1	0.985915	1	B
CHR15_B1155	BAABB	16	59778522	59939771	161.249	0.208333	0.0142857	0	1	0.985915	1	B
CHR15_B1156	BAAAA	17	71764498	71867249	102.751	0.114583	0.0142857	0	0.222222	0.939597	1	B
CHR15_B1157	AAAAA	17	71788904	71925055	136.151	0.114583	0.0142857	0	0.222222	0.939597	1	B
CHR15_B1158	BAAAB	17	41629175	41747600	118.425	0.114583	0.0142857	0	0.972222	0.985519	1	B
CHR15_B1172	AAABB	17	41650184	41802443	152.259	0.114583	0.0142857	0	0.972222	0.985519	1	B
CHR15_B1173	BAAAA	18	2442510	2663666	221.156	0.260417	0.0142857	0	0.861111	0.983681	1	B
CHR15_B1174	ABAAA	19	2171322	2526899	355.577	0.145833	0.0142857	0	1	0.985915	1	B
CHR15_B1184	AAAAA	19	2484709	3024589	539.88	0.145833	0.0142857	0	1	0.985915	1	B
CHR15_B1185	AAAAA	19	2526899	3071686	544.787	0.145833	0.0142857	0	1	0.985915	1	B
CHR15_B1186	ABAAA	1	120109716	120337884	228.168	0.114583	0.0142857	0	0.638889	0.978129	1	B
CHR15_B1200	BAAAA	1	120149924	120384425	234.501	0.114583	0.0142857	0	0.972222	0.985519	1	B
CHR15_B1201	AAAAA	1	120263980	120407429	143.449	0.125	0.0142857	0	0.972222	0.985519	1	B
CHR15_B1202	AAAAA	1	120303037	120479376	176.339	0.114583	0.0142857	0	0.972222	0.985519	1	B
CHR15_B1203	AAAAB	1	120337884	120496926	159.042	0.114583	0.0142857	0	0.972222	0.985519	1	B
CHR15_B1204	AABBA	1	16094228	16245203	150.975	0.104167	0.0142857	0	0.972222	0.985519	1	B
CHR15_B1219	BBABA	1	155777347	155955828	178.481	0.15625	0.0142857	0	0.944444	0.985099	1	B
CHR15_B1220	BAAAA	20	2322919	2491375	168.456	0.114583	0.0142857	0	0.638889	0.978129	1	B
CHR15_B1221	AAAAA	20	2354412	2622744	268.332	0.114583	0.0142857	0	0.638889	0.978129	1	B
CHR15_B1222	BAAAA	20	40666822	40831029	164.207	0.15625	0.0142857	0	1	0.985915	1	B
CHR15_B1223	ABBAB	20	45641383	45819524	178.141	0.135417	0.0142857	0	0.833333	0.983146	1	B
CHR15_B1224	ABAAB	20	50128719	50407500	278.781	0.114583	0.0142857	0	0.944444	0.985099	1	B
CHR15_B1225	BAABA	20	50165576	50443672	278.096	0.114583	0.0142857	0	0.944444	0.985099	1	B
CHR15_B1227	AABAB	20	52738182	52972281	234.099	0.208333	0.0142857	0	0.388889	0.964567	1	B
CHR15_B1228	BABAB	21	39956130	40201628	245.498	0.135417	0.0142857	0	0.972222	0.985519	1	B
CHR15_B1229	ABABB	21	40042946	40237404	194.458	0.135417	0.0142857	0	0.972222	0.985519	1	B
CHR15_B1230	BABBB	21	40072235	40285358	213.123	0.135417	0.0142857	0	0.972222	0.985519	1	B
CHR15_B1240	ABABA	22	11432737	11756783	324.046	0.21875	0.0142857	0	0.944444	0.985099	1	B
CHR15_B1253	ABBAA	22	52008267	52294063	285.796	0.125	0.0142857	0	1	0.985915	1	B
CHR15_B1254	AAAAA	23	11311478	11543048	231.57	0.15625	0.0142857	0	1	0.985915	1	B
CHR15_B1255	AAAAA	23	11438802	11563415	124.613	0.15625	0.0142857	0	1	0.985915	1	B
CHR15_B1256	ABBAA	24	60457625	60613517	155.892	0.125	0.0142857	0	0.25	0.945946	1	B
CHR15_B1257	BBAAA	24	60522857	60642880	120.023	0.114583	0.0142857	0	0.25	0.945946	1	B
CHR15_B1267	BAAAA	24	60543436	60663761	120.325	0.114583	0.0142857	0	0.25	0.945946	1	B
CHR15_B1268	ABABA	24	13980307	14355120	374.813	0.166667	0.0142857	0	0.777778	0.981964	1	B
CHR15_B1269	AABBA	24	20082285	20238406	156.121	0.166667	0.0142857	0	0.0833333	0.853659	1	D
CHR15_B1270	ABBAB	24	20398546	20662650	264.104	0.177083	0.0142857	0	0.944444	0.985099	1	B
CHR15_B1271	BBABB	24	20446002	20684377	238.375	0.177083	0.0142857	0	0.944444	0.985099	1	B
CHR15_B1272	BABBB	24	20513331	20765626	252.295	0.177083	0.0142857	0	0.944444	0.985099	1	B
CHR15_B1290	ABAAA	24	22218997	22403126	184.129	0.135417	0.0142857	0	0.805556	0.982575	1	B
CHR15_B1294	ABBAA	24	22454666	22681599	226.933	0.114583	0.0142857	0	1	0.985915	1	B
CHR15_B1295	BBAAB	24	22519060	22705989	186.929	0.114583	0.0142857	0	1	0.985915	1	B
CHR15_B1296	BABBB	24	22705989	22862463	156.474	0.135417	0.0142857	0	1	0.985915	1	B
CHR15_B1297	ABBBA	24	22746291	22887835	141.544	0.135417	0.0142857	0	1	0.985915	1	B
CHR15_B1298	BBBAA	24	22782022	22922425	140.403	0.15625	0.0142857	0	1	0.985915	1	B
CHR15_B1305	BABAA	24	41358011	41540027	182.016	0.135417	0.0142857	0	0.944444	0.985099	1	B
CHR15_B1306	BBABA	24	51840480	52047342	206.862	0.166667	0.0142857	0	1	0.985915	1	B
CHR15_B1307	BABAA	24	51863747	52071905	208.158	0.177083	0.0142857	0	1	0.985915	1	B
CHR15_B1308	ABAAA	24	51891534	52137319	245.785	0.177083	0.0142857	0	1	0.985915	1	B
CHR15_B1320	BAAAB	24	51959189	52165674	206.485	0.177083	0.0142857	0	1	0.985915	1	B
CHR15_B1328	AAABA	24	52047342	52240779	193.437	0.177083	0.0142857	0	1	0.985915	1	B
CHR15_B1329	BAABA	26	30284187	30452407	168.22	0.125	0.0142857	0	1	0.985915	1	B
CHR15_B1330	AABAA	26	30320284	30508089	187.805	0.135417	0.0142857	0	1	0.985915	1	B
CHR15_B1331	ABBAB	26	37919585	38060272	140.687	0.15625	0.0142857	0	1	0.985915	1	B
CHR15_B1335	BBABB	26	37956801	38108260	151.459	0.145833	0.0142857	0	1	0.985915	1	B
CHR15_B1342	BBBAA	26	38060272	38277491	217.219	0.145833	0.0142857	0	1	0.985915	1	B
CHR15_B1344	ABBAB	28	6499231	6626319	127.088	0.145833	0.0142857	0	0.777778	0.981964	1	B
CHR15_B1345	BABAB	28	12593367	12788426	195.059	0.125	0.0142857	0	0.916667	0.984655	1	B
CHR15_B1346	ABABA	28	12652506	12885550	233.044	0.125	0.0142857	0	0.833333	0.983146	1	B
CHR15_B1348	BABAB	28	12683164	12928459	245.295	0.135417	0.0142857	0	0.833333	0.983146	1	B
CHR15_B1350	ABABB	28	12717523	12973750	256.227	0.135417	0.0142857	0	0.833333	0.983146	1	B
CHR15_B1351	ABAAA	28	19613942	19890598	276.656	0.114583	0.0142857	0	0.861111	0.983681	1	B
CHR15_B1352	AABBB	28	28450452	28606746	156.294	0.395833	0.0142857	0	1	0.985915	1	B
CHR15_B1353	ABBBA	28	28491461	28660577	169.116	0.395833	0.0142857	0	1	0.985915	1	B
CHR15_B1356	BBBAA	28	28549725	28743056	193.331	0.395833	0.0142857	0	1	0.985915	1	B
CHR15_B1357	BBAAA	28	28580661	28859419	278.758	0.395833	0.0142857	0	1	0.985915	1	B
CHR15_B1358	BAAAA	28	28606746	28884068	277.322	0.395833	0.0142857	0	1	0.985915	1	B
CHR15_B1359	BABBB	29	19740081	20020494	280.413	0.114583	0.0142857	0	0.972222	0.985519	1	B
CHR15_B1360	ABBBB	29	19837339	20077616	240.277	0.114583	0.0142857	0	0.972222	0.985519	1	B
CHR15_B1366	BABAA	2	80970515	81159639	189.124	0.104167	0.0142857	0	1	0.985915	1	B
CHR15_B1367	BAAAB	2	112351426	112463321	111.895	0.260417	0.0142857	0	0.611111	0.977157	1	B
CHR15_B1368	BBBAA	2	130910035	131089397	179.362	0.239583	0.0142857	0	1	0.985915	1	B
CHR15_B1369	BBAAA	2	130965838	131160353	194.515	0.239583	0.0142857	0	1	0.985915	1	B
CHR15_B1370	AAAAA	2	135433480	135672325	238.845	0.114583	0.0142857	0	0.583333	0.976096	1	B
CHR15_B1371	BBAAB	2	42081873	42305370	223.497	0.125	0.0142857	0	0.972222	0.985519	1	B
CHR15_B1372	BAABA	2	42137116	42336766	199.65	0.125	0.0142857	0	0.972222	0.985519	1	B
CHR15_B1375	ABBAA	3	93523689	93744226	220.537	0.135417	0.0142857	0	0.916667	0.984655	1	B
CHR15_B1377	BBAAA	3	93543745	93804369	260.624	0.135417	0.0142857	0	0.916667	0.984655	1	B
CHR15_B1378	BAABA	3	60324610	60502347	177.737	0.125	0.0142857	0	0.138889	0.906736	1	B
CHR15_B1379	BAAAA	4	10036040	10324170	288.13	0.114583	0.0142857	0	0.916667	0.984655	1	B
CHR15_B138	AAAAA	4	10148342	10450547	302.205	0.114583	0.0142857	0	0.833333	0.983146	1	B
CHR15_B1381	AABBB	4	92765126	92878376	113.25	0.104167	0.0142857	0	0.972222	0.985519	1	B
CHR15_B1382	BBAAB	4	11022349	11176127	153.778	0.135417	0.0142857	0	1	0.985915	1	B
CHR15_B1407	BAABA	4	11098039	11215149	117.11	0.135417	0.0142857	0	1	0.985915	1	B
CHR15_B1408	AABAB	4	11118054	11245877	127.823	0.135417	0.0142857	0	1	0.985915	1	B
CHR15_B1409	ABABB	4	11150719	11283149	132.43	0.135417	0.0142857	0	1	0.985915	1	B
CHR15_B1410	BABBA	4	11176127	11333624	157.497	0.135417	0.0142857	0	1	0.985915	1	B
CHR15_B1411	BABAA	4	23514700	23710774	196.074	0.135417	0.0142857	0	0.694444	0.979843	1	B
CHR15_B1412	ABAAB	4	23543662	23743136	199.474	0.135417	0.0142857	0	0.694444	0.979843	1	B
CHR15_B1413	BBAAA	4	36656495	36928225	271.73	0.135417	0.0142857	0	1	0.985915	1	B
CHR15_B1414	BBBAA	4	44671762	44884299	212.537	0.114583	0.0142857	0	0.972222	0.985519	1	B
CHR15_B1415	BBAAB	4	44694369	44927776	233.407	0.125	0.0142857	0	0.972222	0.985519	1	B
CHR15_B1421	BABAA	4	50093060	50322082	229.022	0.104167	0.0142857	0	0.944444	0.985099	1	B
CHR15_B1422	AABBB	5	85886632	86172885	286.253	0.166667	0.0142857	0	0.972222	0.985519	1	B
CHR15_B1454	AAAAA	5	113137320	113250833	113.513	0.125	0.0142857	0	1	0.985915	1	B
CHR15_B1467	BABBA	5	13110436	13311842	201.406	0.114583	0.0142857	0	0.944444	0.985099	1	B
CHR15_B1478	ABBAB	5	13142317	13362021	219.704	0.145833	0.0142857	0	0.944444	0.985099	1	B
CHR15_B1479	BBAAA	5	13362021	14044364	682.343	0.15625	0.0142857	0	0.972222	0.985519	1	B
CHR15_B1480	AAABB	5	42212768	42528376	315.608	0.197917	0.0142857	0	0.444444	0.968858	1	B
CHR15_B1481	AABBB	5	42241538	42605932	364.394	0.177083	0.0142857	0	0.444444	0.968858	1	B
CHR15_B1488	BBBAB	5	46497410	46944182	446.772	0.104167	0.0142857	0	0.0833333	0.853659	1	D
CHR15_B1489	BBABB	5	46741275	46968644	227.369	0.104167	0.0142857	0	0.0833333	0.853659	1	D
CHR15_B1498	BABBA	5	46819790	46995137	175.347	0.104167	0.0142857	0	0.0833333	0.853659	1	D
CHR15_B153	ABBAA	5	46895290	47081143	185.853	0.104167	0.0142857	0	0.0833333	0.853659	1	D
CHR15_B154	ABAAA	5	51113065	51213449	100.384	0.135417	0.0142857	0	0.944444	0.985099	1	B
CHR15_B155	ABBBA	6	70236581	70412049	175.468	0.208333	0.0142857	0	0.944444	0.985099	1	B
CHR15_B156	BAABA	6	98033602	98230507	196.905	0.104167	0.0142857	0	0.722222	0.980603	1	B
CHR15_B157	ABAAB	6	1973781	2296875	323.094	0.197917	0.0142857	0	0.972222	0.985519	1	B
CHR15_B163	BAABB	6	2084530	2327244	242.714	0.197917	0.0142857	0	0.972222	0.985519	1	B
CHR15_B164	AABBA	6	2217430	2343794	126.364	0.197917	0.0142857	0	0.972222	0.985519	1	B
CHR15_B169	ABAAB	6	42319104	42567228	248.124	0.145833	0.0142857	0	0.972222	0.985519	1	B
CHR15_B187	BAAAB	6	44819589	44968134	148.545	0.114583	0.0142857	0	1	0.985915	1	B
CHR15_B188	BBBAA	7	110422232	110650631	228.399	0.145833	0.0142857	0	1	0.985915	1	B
CHR15_B189	BBAAB	7	110565664	110671189	105.525	0.145833	0.0142857	0	1	0.985915	1	B
CHR15_B2	BAABA	7	110608386	110714665	106.279	0.145833	0.0142857	0	1	0.985915	1	B
CHR15_B217	ABBAB	7	24778430	24946051	167.621	0.125	0.0142857	0	0.472222	0.970636	1	B
CHR15_B229	BBABB	7	24821289	24982024	160.735	0.125	0.0142857	0	0.472222	0.970636	1	B
CHR15_B234	BABBA	7	24888680	25025890	137.21	0.125	0.0142857	0	0.472222	0.970636	1	B
CHR15_B241	ABBAB	7	24920904	25046403	125.499	0.125	0.0142857	0	0.472222	0.970636	1	B
CHR15_B242	AAABA	7	27694291	27846451	152.16	0.1875	0.0142857	0	0.861111	0.983681	1	B
CHR15_B243	ABBBA	8	55291182	55505902	214.72	0.125	0.0142857	0	0.972222	0.985519	1	B
CHR15_B244	AABAA	8	61930861	62040920	110.059	0.135417	0.0142857	0	0.972222	0.985519	1	B
CHR15_B245	ABAAB	8	61951362	62064212	112.85	0.135417	0.0142857	0	0.972222	0.985519	1	B
CHR15_B262	BAABB	8	61977595	62108589	130.994	0.135417	0.0142857	0	0.972222	0.985519	1	B
CHR15_B275	AABBA	8	62015685	62216452	200.767	0.15625	0.0142857	0	0.972222	0.985519	1	B
CHR15_B276	ABBAA	8	62040920	62281036	240.116	0.177083	0.0142857	0	0.972222	0.985519	1	B
CHR15_B289	AAABB	8	72848261	73131682	283.421	0.125	0.0142857	0	1	0.985915	1	B
CHR15_B3	ABBAA	8	93725282	93998021	272.739	0.166667	0.0142857	0	1	0.985915	1	B
CHR15_B309	ABABB	8	10600564	10909676	309.112	0.125	0.0142857	0	0.916667	0.984655	1	B
CHR15_B310	BBBBA	8	13498106	13929541	431.435	0.135417	0.0142857	0	0.916667	0.984655	1	B
CHR15_B311	BBBAB	8	13556083	14030646	474.563	0.135417	0.0142857	0	0.916667	0.984655	1	B
CHR15_B312	BBABB	8	13668554	14299239	630.685	0.135417	0.0142857	0	0.916667	0.984655	1	B
CHR15_B313	BABBB	8	55268071	55477297	209.226	0.125	0.0142857	0	0.972222	0.985519	1	B
CHR15_B314	AAAAB	9	24183775	24473537	289.762	0.135417	0.0142857	0	0.916667	0.984655	1	B
CHR15_B32	BBAAB	9	31810537	31971498	160.961	0.125	0.0142857	0	1	0.985915	1	B
CHR15_B359	AAAAB	10	100974235	101130681	156.446	0.208333	0.0142857	0.0166667	1	0.985915	0.983607	B
CHR15_B360	AAABB	10	100994522	101354418	359.896	0.21875	0.0142857	0.0166667	1	0.985915	0.983607	B
CHR15_B388	BAAAA	10	6125786	6443750	317.964	0.125	0.0142857	0.0166667	0.611111	0.977157	0.973451	B
CHR15_B389	AAAAA	10	6224953	6476252	251.299	0.125	0.0142857	0.0166667	0.611111	0.977157	0.973451	B
CHR15_B390	AAAAA	10	6373370	6521978	148.608	0.125	0.0142857	0.0166667	0.611111	0.977157	0.973451	B
CHR15_B391	AAAAB	11	6407087	6647746	240.659	0.114583	0.0142857	0.0166667	0.666667	0.979021	0.97561	B
CHR15_B392	AABAA	11	6508112	6701679	193.567	0.114583	0.0142857	0.0166667	0.861111	0.983681	0.981013	B
CHR15_B393	BABAA	11	7811865	8008738	196.873	0.15625	0.0142857	0.0166667	0.0833333	0.853659	0.833333	D
CHR15_B394	ABABB	11	8567411	8763389	195.978	0.114583	0.0142857	0.0166667	0.944444	0.985099	0.982659	B
CHR15_B399	BABBB	11	8591653	8784437	192.784	0.114583	0.0142857	0.0166667	0.944444	0.985099	0.982659	B
CHR15_B430	BBBAB	11	19918911	20119555	200.644	0.25	0.0142857	0.0166667	1	0.985915	0.983607	B
CHR15_B431	BBABA	11	19971032	20202555	231.523	0.25	0.0142857	0.0166667	1	0.985915	0.983607	B
CHR15_B432	BABAA	11	20032403	20248609	216.206	0.25	0.0142857	0.0166667	1	0.985915	0.983607	B
CHR15_B435	AABAA	11	31129384	31296603	167.219	0.15625	0.0142857	0.0166667	1	0.985915	0.983607	B
CHR15_B436	ABAAA	11	31130270	31332721	202.451	0.15625	0.0142857	0.0166667	1	0.985915	0.983607	B
CHR15_B437	BBAAA	12	40073676	40396118	322.442	0.104167	0.0142857	0.0166667	0.916667	0.984655	0.982143	B
CHR15_B446	BAAAA	13	5907819	6049058	141.239	0.104167	0.0142857	0.0166667	0.638889	0.978129	0.974576	B
CHR15_B447	BABAA	13	71006628	71344736	338.108	0.114583	0.0142857	0.0166667	0.944444	0.985099	0.982659	B
CHR15_B451	BBABB	13	79597357	79813972	216.615	0.125	0.0142857	0.0166667	0.861111	0.983681	0.981013	B
CHR15_B452	AABBB	14	54875898	55141942	266.044	0.145833	0.0142857	0.0166667	0.916667	0.984655	0.982143	B
CHR15_B453	ABABA	14	58444194	58687826	243.632	0.125	0.0142857	0.0166667	0.472222	0.970636	0.965909	B
CHR15_B457	BABAA	14	58491253	58740723	249.47	0.125	0.0142857	0.0166667	0.472222	0.970636	0.965909	B
CHR15_B467	AAABA	15	68047712	68231379	183.667	0.114583	0.0142857	0.0166667	0.222222	0.939597	0.930233	B
CHR15_B468	AABAB	15	68069900	68288320	218.42	0.114583	0.0142857	0.0166667	0.222222	0.939597	0.930233	B
CHR15_B469	BABAB	15	68191630	68444035	252.405	0.104167	0.0142857	0.0166667	0.833333	0.983146	0.980392	B
CHR15_B470	BAABB	15	36558372	36755580	197.208	0.114583	0.0142857	0.0166667	0.972222	0.985519	0.983146	B
CHR15_B47	AAAAB	15	46002857	46304593	301.736	0.125	0.0142857	0.0166667	0.722222	0.980603	0.977444	B
CHR15_B471	AAABA	16	29927927	30137377	209.45	0.114583	0.0142857	0.0166667	0.972222	0.985519	0.983146	B
CHR15_B472	ABAAB	16	52927589	53097936	170.347	0.1875	0.0142857	0.0166667	1	0.985915	0.983607	B
CHR15_B473	BAABB	16	52975189	53199787	224.598	0.208333	0.0142857	0.0166667	1	0.985915	0.983607	B
CHR15_B474	BBAAB	17	12137554	12288221	150.667	0.104167	0.0142857	0.0166667	0.944444	0.985099	0.982659	B
CHR15_B475	AAAAB	17	54918266	55221058	302.792	0.114583	0.0142857	0.0166667	0.972222	0.985519	0.983146	B
CHR15_B476	AAABB	17	55076312	55248967	172.655	0.114583	0.0142857	0.0166667	0.972222	0.985519	0.983146	B
CHR15_B477	AABBA	17	55105554	55286636	181.082	0.114583	0.0142857	0.0166667	0.972222	0.985519	0.983146	B
CHR15_B478	BABAA	18	1212743	1486363	273.62	0.21875	0.0142857	0.0166667	0.972222	0.985519	0.983146	B
CHR15_B479	AAAAB	1	58262276	58695977	433.701	0.1875	0.0142857	0.0166667	1	0.985915	0.983607	B
CHR15_B48	AAABB	1	58402388	58722694	320.306	0.1875	0.0142857	0.0166667	1	0.985915	0.983607	B
CHR15_B484	BAAAA	1	65937547	66139653	202.106	0.104167	0.0142857	0.0166667	0.388889	0.964567	0.958904	B
CHR15_B485	BBAAA	1	95258770	95394906	136.136	0.104167	0.0142857	0.0166667	0.916667	0.984655	0.982143	B
CHR15_B486	BAAAB	1	95279975	95423065	143.09	0.104167	0.0142857	0.0166667	0.916667	0.984655	0.982143	B
CHR15_B487	ABBBB	1	22720015	22943646	223.631	0.125	0.0142857	0.0166667	1	0.985915	0.983607	B
CHR15_B488	BBBBB	1	22823600	23071253	247.653	0.125	0.0142857	0.0166667	1	0.985915	0.983607	B
CHR15_B49	BBBBA	1	22863734	23127016	263.282	0.125	0.0142857	0.0166667	1	0.985915	0.983607	B
CHR15_B512	AABBA	1	33561227	33806073	244.846	0.208333	0.0142857	0.0166667	0.972222	0.985519	0.983146	B
CHR15_B513	ABBAB	1	33593708	33883601	289.893	0.208333	0.0142857	0.0166667	0.972222	0.985519	0.983146	B
CHR15_B516	BBAAB	20	6605865	6912492	306.627	0.104167	0.0142857	0.0166667	0.861111	0.983681	0.981013	B
CHR15_B517	BBBBA	20	11576011	11715866	139.855	0.104167	0.0142857	0.0166667	1	0.985915	0.983607	B
CHR15_B518	BBBAA	20	11609716	11770435	160.719	0.104167	0.0142857	0.0166667	1	0.985915	0.983607	B
CHR15_B519	BAAAB	20	19520788	19792908	272.12	0.104167	0.0142857	0.0166667	0.472222	0.970636	0.965909	B
CHR15_B520	AAAAA	20	40728408	40852304	123.896	0.15625	0.0142857	0.0166667	1	0.985915	0.983607	B
CHR15_B52	ABAAB	21	39377764	39597049	219.285	0.104167	0.0142857	0.0166667	0.277778	0.951087	0.943396	B
CHR15_B522	BAABB	21	39470288	39659374	189.086	0.104167	0.0142857	0.0166667	0.277778	0.951087	0.943396	B
CHR15_B524	AAAAA	22	14654094	14804081	149.987	0.114583	0.0142857	0.0166667	1	0.985915	0.983607	B
CHR15_B525	AAAAA	22	14688385	14859920	171.535	0.114583	0.0142857	0.0166667	1	0.985915	0.983607	B
CHR15_B526	AAAAA	22	14737606	14884534	146.928	0.114583	0.0142857	0.0166667	0.972222	0.985519	0.983146	B
CHR15_B53	BAAAA	24	22255176	22454666	199.49	0.135417	0.0142857	0.0166667	0.805556	0.982575	0.97973	B
CHR15_B55	BABAA	26	29128988	29287851	158.863	0.104167	0.0142857	0.0166667	1	0.985915	0.983607	B
CHR15_B557	BABBA	27	38747766	38964379	216.613	0.166667	0.0142857	0.0166667	0.0833333	0.853659	0.833333	D
CHR15_B558	AAABA	28	15100045	15273955	173.91	0.114583	0.0142857	0.0166667	0.75	0.981308	0.978261	B
CHR15_B559	BAABB	28	45177305	45290843	113.538	0.114583	0.0142857	0.0166667	0.944444	0.985099	0.982659	B
CHR15_B56	AABAB	29	17226225	17433726	207.501	0.104167	0.0142857	0.0166667	0.944444	0.985099	0.982659	B
CHR15_B56	ABABB	29	17346563	17491630	145.067	0.104167	0.0142857	0.0166667	0.944444	0.985099	0.982659	B
CHR15_B560	BABBA	29	17381655	17532391	150.736	0.104167	0.0142857	0.0166667	0.944444	0.985099	0.982659	B
CHR15_B582	ABAAB	29	40344120	40507958	163.838	0.197917	0.0142857	0.0166667	1	0.985915	0.983607	B
CHR15_B583	BAABA	29	40402948	40542849	139.901	0.21875	0.0142857	0.0166667	1	0.985915	0.983607	B
CHR15_B584	AABAA	29	40430062	40574224	144.162	0.208333	0.0142857	0.0166667	1	0.985915	0.983607	B
CHR15_B585	AAABB	2	848423	994302	145.879	0.104167	0.0142857	0.0166667	0.944444	0.985099	0.982659	B
CHR15_B586	BBAAA	2	131372857	131564411	191.554	0.104167	0.0142857	0.0166667	1	0.985915	0.983607	B
CHR15_B61	BAAAA	2	131393741	131663402	269.661	0.104167	0.0142857	0.0166667	1	0.985915	0.983607	B
CHR15_B62	AABAB	2	1739640	1926143	186.503	0.177083	0.0142857	0.0166667	0.972222	0.985519	0.983146	B
CHR15_B62	ABABB	2	1795004	1982197	187.193	0.177083	0.0142857	0.0166667	0.972222	0.985519	0.983146	B
CHR15_B63	BABBA	2	1865988	2043096	177.108	0.145833	0.0142857	0.0166667	0.972222	0.985519	0.983146	B
CHR15_B64	BBBAA	2	46498119	46700438	202.319	0.104167	0.0142857	0.0166667	0.5	0.972222	0.967742	B
CHR15_B644	BBAAA	2	46528687	46732375	203.688	0.104167	0.0142857	0.0166667	0.5	0.972222	0.967742	B
CHR15_B659	BABBB	3	43031873	43350303	318.43	0.104167	0.0142857	0.0166667	0.0833333	0.853659	0.833333	D
CHR15_B660	AAABA	3	57173183	57633063	459.88	0.208333	0.0142857	0.0166667	1	0.985915	0.983607	B
CHR15_B66	BABAA	4	91899978	92054359	154.381	0.145833	0.0142857	0.0166667	0.916667	0.984655	0.982143	B
CHR15_B662	AAAAB	4	115437794	115556748	118.954	0.208333	0.0142857	0.0166667	0.916667	0.984655	0.982143	B
CHR15_B667	AAABB	4	17168852	17389083	220.231	0.177083	0.0142857	0.0166667	1	0.985915	0.983607	B
CHR15_B669	AAABB	5	6421602	6550831	129.229	0.125	0.0142857	0.0166667	0.416667	0.966851	0.961538	B
CHR15_B670	AABBA	5	6462823	6618844	156.021	0.125	0.0142857	0.0166667	0.416667	0.966851	0.961538	B
CHR15_B671	ABABB	5	34937478	35234997	297.519	0.135417	0.0142857	0.0166667	0.0833333	0.853659	0.833333	D
CHR15_B672	BABBB	5	34989903	35300909	311.006	0.135417	0.0142857	0.0166667	0.0833333	0.853659	0.833333	D
CHR15_B673	BBAAB	6	98011766	98198721	186.955	0.114583	0.0142857	0.0166667	0.972222	0.985519	0.983146	B
CHR15_B674	AABAA	6	116864937	117106304	241.367	0.125	0.0142857	0.0166667	0.972222	0.985519	0.983146	B
CHR15_B675	ABAAA	6	116931851	117133365	201.514	0.125	0.0142857	0.0166667	0.972222	0.985519	0.983146	B
CHR15_B676	AABAB	6	14449728	14633122	183.394	0.114583	0.0142857	0.0166667	0.972222	0.985519	0.983146	B
CHR15_B677	ABABA	6	14471245	14674345	203.1	0.114583	0.0142857	0.0166667	0.972222	0.985519	0.983146	B
CHR15_B678	BABAB	6	14508481	14783252	274.771	0.114583	0.0142857	0.0166667	0.972222	0.985519	0.983146	B
CHR15_B679	AABAA	6	42294971	42528817	233.846	0.21875	0.0142857	0.0166667	0.972222	0.985519	0.983146	B
CHR15_B683	AABBB	6	43303952	43419974	116.022	0.125	0.0142857	0.0166667	1	0.985915	0.983607	B
CHR15_B684	ABBBB	6	43330106	43456453	126.347	0.125	0.0142857	0.0166667	1	0.985915	0.983607	B
CHR15_B706	AABBA	7	98498047	98635208	137.161	0.135417	0.0142857	0.0166667	0.472222	0.970636	0.965909	B
CHR15_B707	BBAAA	7	98601495	98757265	155.77	0.197917	0.0142857	0.0166667	0.444444	0.968858	0.963855	B
CHR15_B708	BAAAB	7	98635208	98799246	164.038	0.145833	0.0142857	0.0166667	0.444444	0.968858	0.963855	B
CHR15_B709	BBBAA	7	99776747	100015468	238.721	0.145833	0.0142857	0.0166667	1	0.985915	0.983607	B
CHR15_B71	BBAAB	7	99845133	100089527	244.394	0.114583	0.0142857	0.0166667	1	0.985915	0.983607	B
CHR15_B710	AAAAA	8	69225039	69431109	206.07	0.125	0.0142857	0.0166667	1	0.985915	0.983607	B
CHR15_B717	AAAAB	8	69285264	69455202	169.938	0.125	0.0142857	0.0166667	1	0.985915	0.983607	B
CHR15_B718	AAABA	8	69343704	69525276	181.572	0.125	0.0142857	0.0166667	1	0.985915	0.983607	B
CHR15_B72	AABAA	8	69399094	69550332	151.238	0.125	0.0142857	0.0166667	1	0.985915	0.983607	B
CHR15_B73	BAABB	8	93655394	93867246	211.852	0.15625	0.0142857	0.0166667	1	0.985915	0.983607	B
CHR15_B74	AABBA	8	93691445	93896073	204.628	0.15625	0.0142857	0.0166667	1	0.985915	0.983607	B
CHR15_B749	ABBAB	8	106068341	106245419	177.078	0.114583	0.0142857	0.0166667	1	0.985915	0.983607	B
CHR15_B75	ABBBA	8	111399634	111713971	314.337	0.104167	0.0142857	0.0166667	1	0.985915	0.983607	B
CHR15_B750	BBBAB	8	111468003	111768601	300.598	0.104167	0.0142857	0.0166667	1	0.985915	0.983607	B
CHR15_B751	BBBAB	8	55108986	55268071	159.085	0.135417	0.0142857	0.0166667	0.972222	0.985519	0.983146	B
CHR15_B752	BBABA	8	55145132	55291182	146.05	0.135417	0.0142857	0.0166667	0.972222	0.985519	0.983146	B
CHR15_B753	BABAB	8	55212232	55319864	107.632	0.135417	0.0142857	0.0166667	0.972222	0.985519	0.983146	B
CHR15_B755	ABABB	8	55239532	55364509	124.977	0.135417	0.0142857	0.0166667	0.972222	0.985519	0.983146	B
CHR15_B760	BBBAA	9	18123535	18423364	299.829	0.104167	0.0142857	0.0166667	0.972222	0.985519	0.983146	B
CHR15_B76	BAAAA	10	70403973	70736766	332.793	0.229167	0.0142857	0.0333333	1	0.985915	0.967742	B
CHR15_B769	AAAAB	10	70439293	70774856	335.563	0.208333	0.0142857	0.0333333	1	0.985915	0.967742	B
CHR15_B770	AAABA	10	70589931	70871943	282.012	0.208333	0.0142857	0.0333333	1	0.985915	0.967742	B
CHR15_B771	ABBAB	10	11029490	11252642	223.152	0.114583	0.0142857	0.0333333	0.888889	0.984183	0.963855	B
CHR15_B772	BBABA	10	11077620	11339554	261.934	0.114583	0.0142857	0.0333333	0.888889	0.984183	0.963855	B
CHR15_B773	AABAA	10	20322987	20498087	175.1	0.145833	0.0142857	0.0333333	1	0.985915	0.967742	B
CHR15_B774	ABBBA	10	52860808	52998549	137.741	0.114583	0.0142857	0.0333333	1	0.985915	0.967742	B
CHR15_B80	BBBAA	10	52884624	53041455	156.831	0.114583	0.0142857	0.0333333	1	0.985915	0.967742	B
CHR15_B801	AAAAB	11	57366796	57548472	181.676	0.104167	0.0142857	0.0333333	0.5	0.972222	0.9375	B
CHR15_B810	AAABA	11	57465783	57882097	416.314	0.104167	0.0142857	0.0333333	0.5	0.972222	0.9375	B
CHR15_B811	AABAA	11	57502540	57912600	410.06	0.104167	0.0142857	0.0333333	0.5	0.972222	0.9375	B
CHR15_B81	ABAAA	11	57522675	58241212	718.537	0.104167	0.0142857	0.0333333	0.5	0.972222	0.9375	B
CHR15_B812	BAAAA	11	57548472	58306286	757.814	0.104167	0.0142857	0.0333333	0.5	0.972222	0.9375	B
CHR15_B813	BAAAA	11	1834580	1963074	128.494	0.135417	0.0142857	0.0333333	0.805556	0.982575	0.960265	B
CHR15_B814	AAAAB	11	1865280	1998240	132.96	0.135417	0.0142857	0.0333333	0.805556	0.982575	0.960265	B
CHR15_B819	AAABA	11	1901787	2072805	171.018	0.135417	0.0142857	0.0333333	0.805556	0.982575	0.960265	B
CHR15_B820	BAAAA	11	36713471	36953495	240.024	0.145833	0.0142857	0.0333333	0.972222	0.985519	0.966851	B
CHR15_B821	BBAAB	12	13422910	13671044	248.134	0.104167	0.0142857	0.0333333	0.444444	0.968858	0.930233	B
CHR15_B824	BAABA	12	13481865	13698622	216.757	0.145833	0.0142857	0.0333333	0.638889	0.978129	0.950413	B
CHR15_B827	AAAAB	13	77099745	77222219	122.474	0.15625	0.0142857	0.0333333	0.611111	0.977157	0.948276	B
CHR15_B828	BAAAB	14	62025584	62216852	191.268	0.145833	0.0142857	0.0333333	1	0.985915	0.967742	B
CHR15_B829	AABBB	14	34352081	34639444	287.363	0.135417	0.0142857	0.0333333	0.916667	0.984655	0.964912	B
CHR15_B830	ABBBA	14	34448087	34661119	213.032	0.135417	0.0142857	0.0333333	0.916667	0.984655	0.964912	B
CHR15_B85	BBBAB	14	34481891	34710583	228.692	0.135417	0.0142857	0.0333333	0.916667	0.984655	0.964912	B
CHR15_B86	BAABA	15	66868403	67158145	289.742	0.125	0.0142857	0.0333333	0.916667	0.984655	0.964912	B
CHR15_B866	AABAA	15	67062110	67218852	156.742	0.104167	0.0142857	0.0333333	0.916667	0.984655	0.964912	B
CHR15_B867	ABAAA	15	67102397	67242968	140.571	0.104167	0.0142857	0.0333333	0.916667	0.984655	0.964912	B
CHR15_B868	BAAAA	15	67131730	67269656	137.926	0.104167	0.0142857	0.0333333	0.916667	0.984655	0.964912	B
CHR15_B870	AABAA	15	67927455	68047712	120.257	0.114583	0.0142857	0.0333333	0.861111	0.983681	0.962733	B
CHR15_B87	ABAAA	15	67966501	68069900	103.399	0.104167	0.0142857	0.0333333	0.861111	0.983681	0.962733	B
CHR15_B88	BBAAA	15	30642040	30773423	131.383	0.104167	0.0142857	0.0333333	1	0.985915	0.967742	B
CHR15_B885	AABAA	15	38099059	38281190	182.131	0.125	0.0142857	0.0333333	1	0.985915	0.967742	B
CHR15_B890	ABAAB	15	38154882	38333048	178.166	0.125	0.0142857	0.0333333	1	0.985915	0.967742	B
CHR15_B891	AAAAA	16	79582483	79720573	138.09	0.166667	0.0142857	0.0333333	1	0.985915	0.967742	B
CHR15_B89	BAABA	17	42917193	43052005	134.812	0.114583	0.0142857	0.0333333	1	0.985915	0.967742	B
CHR15_B892	AAAAA	1	57941195	58444431	503.236	0.229167	0.0142857	0.0333333	1	0.985915	0.967742	B
CHR15_B951	BAAAB	1	14909272	15091381	182.109	0.114583	0.0142857	0.0333333	0.138889	0.906736	0.806452	B
CHR15_B952	AAABB	1	15976386	16196001	219.615	0.104167	0.0142857	0.0333333	0.972222	0.985519	0.966851	B
CHR15_B953	AAAAB	1	156070550	156327032	256.482	0.114583	0.0142857	0.0333333	0.944444	0.985099	0.965909	B
CHR15_B957	BABBA	1	157260458	157419451	158.993	0.197917	0.0142857	0.0333333	1	0.985915	0.967742	B
CHR15_B96	BAABB	1	157395805	157531894	136.089	0.166667	0.0142857	0.0333333	0.972222	0.985519	0.966851	B
CHR15_B962	AABBA	1	157419451	157619384	199.933	0.166667	0.0142857	0.0333333	0.972222	0.985519	0.966851	B
CHR15_B963	AABBB	20	55033584	55276362	242.778	0.114583	0.0142857	0.0333333	0.361111	0.961945	0.915493	B
CHR15_B97	BABAB	21	58988890	59151975	163.085	0.135417	0.0142857	0.0333333	0.972222	0.985519	0.966851	B
CHR15_B98	AABAA	21	39276937	39551024	274.087	0.114583	0.0142857	0.0333333	0.277778	0.951087	0.892857	B
CHR15_B99	ABABA	21	45417602	45910348	492.746	0.145833	0.0142857	0.0333333	0.944444	0.985099	0.965909	B
CHR15_B998	BAAAA	22	11719009	11901294	182.285	0.197917	0.0142857	0.0333333	0.972222	0.985519	0.966851	B
CHR16_B1005	AAAAA	22	11756783	11935606	178.823	0.166667	0.0142857	0.0333333	0.972222	0.985519	0.966851	B
CHR16_B1006	AAAAA	22	14782972	14914252	131.28	0.114583	0.0142857	0.0333333	0.972222	0.985519	0.966851	B
CHR16_B1007	AAAAA	22	14804081	14951169	147.088	0.114583	0.0142857	0.0333333	0.972222	0.985519	0.966851	B
CHR16_B1008	ABABB	23	12384489	12548841	164.352	0.135417	0.0142857	0.0333333	1	0.985915	0.967742	B
CHR16_B1009	BABBB	23	12447484	12579560	132.076	0.135417	0.0142857	0.0333333	1	0.985915	0.967742	B
CHR16_B103	ABBBA	23	12472891	12663012	190.121	0.135417	0.0142857	0.0333333	1	0.985915	0.967742	B
CHR16_B104	BBBAB	23	20348228	20839913	491.685	0.104167	0.0142857	0.0333333	0.777778	0.981964	0.958904	B
CHR16_B1042	ABBAB	24	40983360	41133688	150.328	0.104167	0.0142857	0.0333333	0.611111	0.977157	0.948276	B
CHR16_B1043	AABAA	25	104438	237319	132.881	0.166667	0.0142857	0.0333333	1	0.985915	0.967742	B
CHR16_B105	AAAAB	25	373060	609241	236.181	0.21875	0.0142857	0.0333333	1	0.985915	0.967742	B
CHR16_B1051	BAAAA	26	29752189	29863445	111.256	0.145833	0.0142857	0.0333333	1	0.985915	0.967742	B
CHR16_B1052	BAAAA	26	32336734	32545785	209.051	0.104167	0.0142857	0.0333333	0.944444	0.985099	0.965909	B
CHR16_B1053	BABAB	27	9973416	10205967	232.551	0.135417	0.0142857	0.0333333	0.944444	0.985099	0.965909	B
CHR16_B1054	AAABA	28	13659540	13995887	336.347	0.114583	0.0142857	0.0333333	0.277778	0.951087	0.892857	B
CHR16_B1055	AAAAB	29	17128763	17381655	252.892	0.114583	0.0142857	0.0333333	0.944444	0.985099	0.965909	B
CHR16_B1056	AAABA	29	17186221	17402388	216.167	0.135417	0.0142857	0.0333333	0.944444	0.985099	0.965909	B
CHR16_B1057	ABBBB	29	2491812	2680682	188.87	0.125	0.0142857	0.0333333	0.833333	0.983146	0.961538	B
CHR16_B1058	BBBBB	29	2522803	2714357	191.554	0.125	0.0142857	0.0333333	0.944444	0.985099	0.965909	B
CHR16_B1059	ABAAB	29	40466840	40623384	156.544	0.21875	0.0142857	0.0333333	1	0.985915	0.967742	B
CHR16_B1060	AABAB	3	92382200	92577459	195.259	0.208333	0.0142857	0.0333333	0.972222	0.985519	0.966851	B
CHR16_B1061	ABABA	3	92427474	92600960	173.486	0.208333	0.0142857	0.0333333	0.972222	0.985519	0.966851	B
CHR16_B1062	ABBAB	4	108904498	109342669	438.171	0.145833	0.0142857	0.0333333	0.444444	0.968858	0.930233	B
CHR16_B1065	BBABA	4	109130345	109456341	325.996	0.135417	0.0142857	0.0333333	0.25	0.945946	0.882353	B
CHR16_B1074	ABAAB	4	14246928	14565634	318.706	0.197917	0.0142857	0.0333333	1	0.985915	0.967742	B
CHR16_B1075	AABAB	4	19899410	20058534	159.124	0.145833	0.0142857	0.0333333	0.916667	0.984655	0.964912	B
CHR16_B1076	AAAAB	4	38166835	38257758	90.923	0.239583	0.0142857	0.0333333	1	0.985915	0.967742	B
CHR16_B1077	AAABA	4	38189188	38297560	108.372	0.239583	0.0142857	0.0333333	1	0.985915	0.967742	B
CHR16_B1081	BABAA	4	38463233	38653121	189.888	0.114583	0.0142857	0.0333333	1	0.985915	0.967742	B
CHR16_B1082	ABAAB	4	38486244	38680360	194.116	0.125	0.0142857	0.0333333	1	0.985915	0.967742	B
CHR16_B1083	BAABA	4	38548833	38762924	214.091	0.114583	0.0142857	0.0333333	1	0.985915	0.967742	B
CHR16_B1084	AAABB	4	41263137	41535687	272.55	0.15625	0.0142857	0.0333333	0.916667	0.984655	0.964912	B
CHR16_B1085	AABBA	4	41302649	41556810	254.161	0.114583	0.0142857	0.0333333	0.916667	0.984655	0.964912	B
CHR16_B1121	ABABA	5	119654147	119853322	199.175	0.145833	0.0142857	0.0333333	1	0.985915	0.967742	B
CHR16_B1122	AAAAA	6	68366910	68681708	314.798	0.104167	0.0142857	0.0333333	0.416667	0.966851	0.925926	B
CHR16_B1123	AAAAA	6	68495611	68843959	348.348	0.114583	0.0142857	0.0333333	0.944444	0.985099	0.965909	B
CHR16_B1165	AAAAA	6	68546212	68865490	319.278	0.114583	0.0142857	0.0333333	0.944444	0.985099	0.965909	B
CHR16_B1166	ABBAA	6	2245446	2373486	128.04	0.1875	0.0142857	0.0333333	0.638889	0.978129	0.950413	B
CHR16_B1184	BAABB	6	42410637	42609559	198.922	0.166667	0.0142857	0.0333333	1	0.985915	0.967742	B
CHR16_B1185	ABABB	6	43772388	43872606	100.218	0.104167	0.0142857	0.0333333	0.972222	0.985519	0.966851	B
CHR16_B1186	AAAAB	7	77366113	77607412	241.299	0.166667	0.0142857	0.0333333	0.888889	0.984183	0.963855	B
CHR16_B1187	AAABA	7	77435752	77634909	199.157	0.166667	0.0142857	0.0333333	0.888889	0.984183	0.963855	B
CHR16_B1188	BAABA	7	99919908	100131871	211.963	0.125	0.0142857	0.0333333	1	0.985915	0.967742	B
CHR16_B1192	AABAA	7	27732801	27891275	158.474	0.1875	0.0142857	0.0333333	0.861111	0.983681	0.962733	B
CHR16_B1197	ABAAA	8	68850097	69149489	299.392	0.145833	0.0142857	0.0333333	1	0.985915	0.967742	B
CHR16_B1236	BAAAA	8	68894735	69194095	299.36	0.145833	0.0142857	0.0333333	1	0.985915	0.967742	B
CHR16_B1237	AAAAB	9	81500241	81677052	176.811	0.166667	0.0142857	0.0333333	0.666667	0.979021	0.952381	B
CHR16_B1249	AAABA	9	81523056	81708099	185.043	0.166667	0.0142857	0.0333333	0.666667	0.979021	0.952381	B
CHR16_B1259	AABAB	10	70663937	70894537	230.6	0.21875	0.0142857	0.05	1	0.985915	0.952381	B
CHR16_B1260	BAAAB	11	84997734	85192381	194.647	0.104167	0.0142857	0.05	0.527778	0.973646	0.913462	B
CHR16_B1261	BAABA	11	24795491	24924270	128.779	0.104167	0.0142857	0.05	0.972222	0.985519	0.951087	B
CHR16_B126	AABAB	11	24817971	24994130	176.159	0.104167	0.0142857	0.05	0.972222	0.985519	0.951087	B
CHR16_B1263	BABBB	12	61212072	61396071	183.999	0.104167	0.0142857	0.05	1	0.985915	0.952381	B
CHR16_B1280	BAAAA	12	82410180	82564341	154.161	0.145833	0.0142857	0.05	0.388889	0.964567	0.886076	B
CHR16_B1281	ABAAA	12	10996119	11353817	357.698	0.177083	0.0142857	0.05	0.916667	0.984655	0.948276	B
CHR16_B1282	BAABA	13	81255244	81417910	162.666	0.114583	0.0142857	0.05	0.972222	0.985519	0.951087	B
CHR16_B1283	AABAA	13	81297978	81455125	157.147	0.114583	0.0142857	0.05	0.972222	0.985519	0.951087	B
CHR16_B1284	AABAA	14	10691624	10784119	92.495	0.270833	0.0142857	0.05	0.972222	0.985519	0.951087	B
CHR16_B1293	ABAAA	14	10717598	10812434	94.836	0.25	0.0142857	0.05	0.972222	0.985519	0.951087	B
CHR16_B1294	BAAAA	14	10740697	10884437	143.74	0.25	0.0142857	0.05	0.972222	0.985519	0.951087	B
CHR16_B130	AABAA	14	11600913	11736525	135.612	0.15625	0.0142857	0.05	0.944444	0.985099	0.949721	B
CHR16_B131	ABAAA	14	11621252	11776673	155.421	0.15625	0.0142857	0.05	0.944444	0.985099	0.949721	B
CHR16_B132	ABAAA	15	62557254	62823352	266.098	0.114583	0.0142857	0.05	0.972222	0.985519	0.951087	B
CHR16_B1335	BAAAB	15	62600934	62849070	248.136	0.114583	0.0142857	0.05	0.972222	0.985519	0.951087	B
CHR16_B1336	AAABB	15	62647758	63033190	385.432	0.135417	0.0142857	0.05	0.972222	0.985519	0.951087	B
CHR16_B1337	BBAAB	16	25590916	25935999	345.083	0.21875	0.0142857	0.05	0.972222	0.985519	0.951087	B
CHR16_B1338	BAABB	16	25648232	26100450	452.218	0.21875	0.0142857	0.05	0.972222	0.985519	0.951087	B
CHR16_B1339	AABBA	16	25748026	26379899	631.873	0.197917	0.0142857	0.05	0.972222	0.985519	0.951087	B
CHR16_B1343	ABBAA	16	25915302	26455382	540.08	0.208333	0.0142857	0.05	0.972222	0.985519	0.951087	B
CHR16_B1344	BAABB	16	32864171	33121540	257.369	0.104167	0.0142857	0.05	0.972222	0.985519	0.951087	B
CHR16_B1348	AABBA	16	32934632	33175079	240.447	0.104167	0.0142857	0.05	0.972222	0.985519	0.951087	B
CHR16_B1349	AABAA	16	51357613	51486543	128.93	0.197917	0.0142857	0.05	1	0.985915	0.952381	B
CHR16_B1350	BAABA	17	67910146	68058609	148.463	0.239583	0.0142857	0.05	1	0.985915	0.952381	B
CHR16_B1382	ABABB	17	10014970	10205017	190.047	0.145833	0.0142857	0.05	0.888889	0.984183	0.946746	B
CHR16_B1383	BABBA	17	10041265	10226795	185.53	0.145833	0.0142857	0.05	0.888889	0.984183	0.946746	B
CHR16_B1384	ABBAA	17	10062461	10283664	221.203	0.145833	0.0142857	0.05	0.888889	0.984183	0.946746	B
CHR16_B1385	AABBA	17	21665559	21904500	238.941	0.15625	0.0142857	0.05	1	0.985915	0.952381	B
CHR16_B1386	ABBAA	17	21705044	21975287	270.243	0.15625	0.0142857	0.05	1	0.985915	0.952381	B
CHR16_B1387	AAAAA	1	57913747	58402388	488.641	0.229167	0.0142857	0.05	1	0.985915	0.952381	B
CHR16_B1388	BAAAA	1	103219606	103515881	296.275	0.135417	0.0142857	0.05	0.972222	0.985519	0.951087	B
CHR16_B1389	BAAAB	1	15796320	16145053	348.733	0.104167	0.0142857	0.05	0.972222	0.985519	0.951087	B
CHR16_B1397	ABBBA	1	32640760	32883377	242.617	0.177083	0.0142857	0.05	0.777778	0.981964	0.939597	B
CHR16_B1406	BBBAB	1	32700496	32905173	204.677	0.177083	0.0142857	0.05	0.777778	0.981964	0.939597	B
CHR16_B1412	BBABA	1	32738897	32927700	188.803	0.177083	0.0142857	0.05	0.777778	0.981964	0.939597	B
CHR16_B1413	BABAB	1	32781614	32961952	180.338	0.177083	0.0142857	0.05	0.777778	0.981964	0.939597	B
CHR16_B1416	ABBAA	20	36097136	36290931	193.795	0.125	0.0142857	0.05	0.527778	0.973646	0.913462	B
CHR16_B1417	AAAAA	22	4622997	4790023	167.026	0.104167	0.0142857	0.05	1	0.985915	0.952381	B
CHR16_B1418	AAAAB	22	4649751	4848038	198.287	0.125	0.0142857	0.05	1	0.985915	0.952381	B
CHR16_B1419	AAABA	22	4702265	4973727	271.462	0.125	0.0142857	0.05	1	0.985915	0.952381	B
CHR16_B1420	BBABA	23	24939249	25062520	123.271	0.104167	0.0142857	0.05	0.555556	0.97493	0.917431	B
CHR16_B1421	BABAB	23	43257970	43535918	277.948	0.25	0.0142857	0.05	1	0.985915	0.952381	B
CHR16_B1422	ABABA	23	43298591	43572857	274.266	0.25	0.0142857	0.05	1	0.985915	0.952381	B
CHR16_B1423	BABAB	23	43393005	43613690	220.685	0.25	0.0142857	0.05	1	0.985915	0.952381	B
CHR16_B1430	ABBBA	23	48763952	48959735	195.783	0.104167	0.0142857	0.05	0.638889	0.978129	0.927419	B
CHR16_B1431	BBAAB	24	10631945	10945641	313.696	0.166667	0.0142857	0.05	0.888889	0.984183	0.946746	B
CHR16_B1438	BABBA	24	27535609	27782184	246.575	0.135417	0.0142857	0.05	0.222222	0.939597	0.816327	B
CHR16_B1439	AABAA	26	14755039	15004908	249.869	0.125	0.0142857	0.05	0.861111	0.983681	0.945122	B
CHR16_B1445	ABAAB	26	14814944	15080711	265.767	0.125	0.0142857	0.05	0.861111	0.983681	0.945122	B
CHR16_B1446	BAABA	26	14869035	15145083	276.048	0.104167	0.0142857	0.05	0.861111	0.983681	0.945122	B
CHR16_B1458	ABBAA	26	25088146	25253444	165.298	0.166667	0.0142857	0.05	0.555556	0.97493	0.917431	B
CHR16_B1459	BBAAA	26	32328191	32497450	169.259	0.104167	0.0142857	0.05	0.944444	0.985099	0.949721	B
CHR16_B1460	BABBB	26	1065894	1292508	226.614	0.104167	0.0142857	0.05	0.888889	0.984183	0.946746	B
CHR16_B1461	BBAAB	28	8576539	8693574	117.035	0.145833	0.0142857	0.05	1	0.985915	0.952381	B
CHR16_B1462	BAABB	28	8598618	8719697	121.079	0.125	0.0142857	0.05	1	0.985915	0.952381	B
CHR16_B1472	BBBBB	29	2547207	2745018	197.811	0.177083	0.0142857	0.05	0.944444	0.985099	0.949721	B
CHR16_B1475	BBAAA	2	71185300	71382630	197.33	0.104167	0.0142857	0.05	1	0.985915	0.952381	B
CHR16_B1482	BBBAA	2	125853355	126270358	417.003	0.104167	0.0142857	0.05	1	0.985915	0.952381	B
CHR16_B158	ABBAA	2	23061078	23287010	225.932	0.104167	0.0142857	0.05	0.694444	0.979843	0.932836	B
CHR16_B163	AAABB	2	35936557	36206558	270.001	0.197917	0.0142857	0.05	1	0.985915	0.952381	B
CHR16_B164	AABBA	2	35993314	36228793	235.479	0.197917	0.0142857	0.05	1	0.985915	0.952381	B
CHR16_B165	BABAB	3	61170525	61285285	114.76	0.114583	0.0142857	0.05	1	0.985915	0.952381	B
CHR16_B176	BBAAB	7	108061850	108171368	109.518	0.114583	0.0142857	0.05	0.972222	0.985519	0.951087	B
CHR16_B177	BAABB	7	110961714	111161115	199.401	0.104167	0.0142857	0.05	1	0.985915	0.952381	B
CHR16_B178	AABBA	7	110988514	111236140	247.626	0.114583	0.0142857	0.05	1	0.985915	0.952381	B
CHR16_B179	ABBAA	7	111073047	111259941	186.894	0.114583	0.0142857	0.05	1	0.985915	0.952381	B
CHR16_B180	BBAAA	7	111106929	111291704	184.775	0.114583	0.0142857	0.05	1	0.985915	0.952381	B
CHR16_B181	AAABA	8	65659020	66192312	533.292	0.166667	0.0142857	0.05	1	0.985915	0.952381	B
CHR16_B182	AABAA	8	65897661	66340852	443.191	0.166667	0.0142857	0.05	1	0.985915	0.952381	B
CHR16_B191	ABAAA	8	65960156	66565099	604.943	0.166667	0.0142857	0.05	1	0.985915	0.952381	B
CHR16_B252	AABAB	8	10566477	10844538	278.061	0.135417	0.0142857	0.05	0.916667	0.984655	0.948276	B
CHR16_B253	ABBBA	8	55084725	55239532	154.807	0.25	0.0142857	0.05	0.972222	0.985519	0.951087	B
CHR16_B256	BBBAA	10	17100439	17243680	143.241	0.104167	0.0142857	0.0666667	0.972222	0.985519	0.935829	D
CHR16_B265	BBABA	13	70976625	71321982	345.357	0.145833	0.0142857	0.0666667	0.972222	0.985519	0.935829	D
CHR16_B273	ABBAB	13	79546003	79775537	229.534	0.145833	0.0142857	0.0666667	0.888889	0.984183	0.930233	D
CHR16_B274	ABAAA	1	1436503	1625471	188.968	0.15625	0.0142857	0.0666667	0.305556	0.955335	0.820896	D
CHR16_B291	BBBAA	20	43963943	44381243	417.3	0.114583	0.0142857	0.0666667	0.944444	0.985099	0.934066	D
CHR16_B292	BBAAA	20	44077306	44414152	336.846	0.114583	0.0142857	0.0666667	0.944444	0.985099	0.934066	D
CHR16_B294	BAAAA	20	44233221	44452488	219.267	0.114583	0.0142857	0.0666667	0.944444	0.985099	0.934066	D
CHR16_B295	AAAAA	21	19026304	19193100	166.796	0.177083	0.0142857	0.0666667	1	0.985915	0.9375	D
CHR16_B325	AAAAB	21	19051950	19235295	183.345	0.114583	0.0142857	0.0666667	0.861111	0.983681	0.928144	D
CHR16_B326	AAABA	21	19094205	19267278	173.073	0.104167	0.0142857	0.0666667	0.861111	0.983681	0.928144	D
CHR16_B327	ABBAA	22	6712302	6916862	204.56	0.104167	0.0142857	0.0666667	0.972222	0.985519	0.935829	D
CHR16_B328	BBAAB	22	6755891	6946664	190.773	0.104167	0.0142857	0.0666667	0.972222	0.985519	0.935829	D
CHR16_B329	BAAAA	23	34935332	35249334	314.002	0.15625	0.0142857	0.0666667	0.944444	0.985099	0.934066	D
CHR16_B330	ABABB	26	50177445	50353192	175.747	0.15625	0.0142857	0.0666667	0.666667	0.979021	0.909091	D
CHR16_B331	BABBB	26	50211553	50517416	305.863	0.15625	0.0142857	0.0666667	0.666667	0.979021	0.909091	D
CHR16_B332	AAABB	28	37433520	37624697	191.177	0.114583	0.0142857	0.0666667	0.722222	0.980603	0.915493	D
CHR16_B333	AABBA	28	37480599	37650672	170.073	0.114583	0.0142857	0.0666667	0.722222	0.980603	0.915493	D
CHR16_B334	ABBAA	28	37514643	37682570	167.927	0.104167	0.0142857	0.0666667	0.722222	0.980603	0.915493	D
CHR16_B343	BBAAA	28	37591354	37716831	125.477	0.104167	0.0142857	0.0666667	0.722222	0.980603	0.915493	D
CHR16_B344	AAAAA	29	29317864	29538314	220.45	0.125	0.0142857	0.0666667	0.527778	0.973646	0.88785	D
CHR16_B346	BAAAB	2	57516075	57768704	252.629	0.104167	0.0142857	0.0666667	0.444444	0.968858	0.869565	D
CHR16_B357	BBABA	2	8788219	8955989	167.77	0.135417	0.0142857	0.0666667	0.916667	0.984655	0.932203	D
CHR16_B359	BABAA	2	8833394	8979837	146.443	0.135417	0.0142857	0.0666667	0.916667	0.984655	0.932203	D
CHR16_B360	ABAAA	2	8884527	9003563	119.036	0.135417	0.0142857	0.0666667	0.861111	0.983681	0.928144	D
CHR16_B361	BAAAA	2	8933349	9040720	107.371	0.15625	0.0142857	0.0666667	0.861111	0.983681	0.928144	D
CHR16_B362	BAABA	2	109969263	110098037	128.774	0.166667	0.0142857	0.0666667	1	0.985915	0.9375	D
CHR16_B363	BBBBA	3	83347742	83574052	226.31	0.125	0.0142857	0.0666667	0.972222	0.985519	0.935829	D
CHR16_B367	AAAAA	5	89376970	89682685	305.715	0.114583	0.0142857	0.0666667	1	0.985915	0.9375	D
CHR16_B369	ABBBA	5	35076006	35657214	581.208	0.145833	0.0142857	0.0666667	0.972222	0.985519	0.935829	D
CHR16_B370	ABBAA	6	95080255	95240012	159.757	0.145833	0.0142857	0.0666667	0.888889	0.984183	0.930233	D
CHR16_B371	BBAAB	6	95103588	95262964	159.376	0.145833	0.0142857	0.0666667	0.888889	0.984183	0.930233	D
CHR16_B382	BABAB	6	28099293	28462736	363.443	0.104167	0.0142857	0.0666667	1	0.985915	0.9375	D
CHR16_B383	ABABB	6	28181355	28538461	357.106	0.104167	0.0142857	0.0666667	1	0.985915	0.9375	D
CHR16_B384	BAAAA	6	45602259	45945033	342.774	0.197917	0.0142857	0.0666667	0.972222	0.985519	0.935829	D
CHR16_B385	AAABB	7	25670297	26066004	395.707	0.28125	0.0142857	0.0666667	1	0.985915	0.9375	D
CHR16_B386	AABBA	7	25907429	26092041	184.612	0.21875	0.0142857	0.0666667	0.583333	0.976096	0.897436	D
CHR16_B387	AAAAB	8	65632034	65994188	362.154	0.177083	0.0142857	0.0666667	1	0.985915	0.9375	D
CHR16_B393	BABAA	8	110602353	110899315	296.962	0.135417	0.0142857	0.0666667	1	0.985915	0.9375	D
CHR16_B394	ABAAA	8	110650592	110956734	306.142	0.135417	0.0142857	0.0666667	1	0.985915	0.9375	D
CHR16_B395	BAAAB	9	32004342	32150229	145.887	0.15625	0.0142857	0.0666667	1	0.985915	0.9375	D
CHR16_B396	AAABA	9	32049723	32171013	121.29	0.15625	0.0142857	0.0666667	1	0.985915	0.9375	D
CHR16_B397	AABBB	10	17005963	17153584	147.621	0.21875	0.0142857	0.0833333	0.972222	0.985519	0.921053	D
CHR16_B399	ABBBA	10	17037395	17209221	171.826	0.21875	0.0142857	0.0833333	0.972222	0.985519	0.921053	D
CHR16_B400	AAABA	11	6222588	6407087	184.499	0.15625	0.0142857	0.0833333	0.722222	0.980603	0.896552	D
CHR16_B401	AABBA	14	68599010	68817604	218.594	0.291667	0.0142857	0.0833333	0.944444	0.985099	0.918919	D
CHR16_B402	BAABA	14	20421717	20635979	214.262	0.15625	0.0142857	0.0833333	0.944444	0.985099	0.918919	D
CHR16_B403	AAABA	15	64454641	64701592	246.951	0.15625	0.0142857	0.0833333	0.944444	0.985099	0.918919	D
CHR16_B426	BABBA	16	76887727	77022173	134.446	0.114583	0.0142857	0.0833333	0.666667	0.979021	0.888889	D
CHR16_B427	ABBBA	1	112675358	112909613	234.255	0.125	0.0142857	0.0833333	0.972222	0.985519	0.921053	D
CHR16_B436	AAABA	1	52834285	53064069	229.784	0.15625	0.0142857	0.0833333	0.944444	0.985099	0.918919	D
CHR16_B437	ABBBB	20	59439551	59664391	224.84	0.177083	0.0142857	0.0833333	0.416667	0.966851	0.833333	D
CHR16_B438	BBBBA	20	59514189	59843804	329.615	0.177083	0.0142857	0.0833333	0.416667	0.966851	0.833333	D
CHR16_B454	AAAAA	21	19002483	19160289	157.806	0.1875	0.0142857	0.0833333	1	0.985915	0.923077	D
CHR16_B455	BAAAA	21	52476997	52608666	131.669	0.416667	0.0142857	0.0833333	0.944444	0.985099	0.918919	D
CHR16_B456	BAAAA	23	28902561	29213375	310.814	0.135417	0.0142857	0.0833333	0.527778	0.973646	0.863636	D
CHR16_B457	AAAAA	23	28938184	29316835	378.651	0.15625	0.0142857	0.0833333	0.777778	0.981964	0.903226	D
CHR16_B458	BAABA	23	37029269	37321457	292.188	0.114583	0.0142857	0.0833333	0.888889	0.984183	0.914286	D
CHR16_B462	BBAAA	23	46063916	46255189	191.273	0.145833	0.0142857	0.0833333	1	0.985915	0.923077	D
CHR16_B463	BAAAA	24	33641999	33761360	119.361	0.114583	0.0142857	0.0833333	0.888889	0.984183	0.914286	D
CHR16_B473	AAAAA	24	33690164	33786032	95.868	0.177083	0.0142857	0.0833333	0.888889	0.984183	0.914286	D
CHR16_B474	AAAAA	24	33714063	33823704	109.641	0.177083	0.0142857	0.0833333	0.888889	0.984183	0.914286	D
CHR16_B477	AAABA	25	4514909	4647188	132.279	0.15625	0.0142857	0.0833333	1	0.985915	0.923077	D
CHR16_B478	BBBAB	28	27455951	27564486	108.535	0.104167	0.0142857	0.0833333	1	0.985915	0.923077	D
CHR16_B479	BBABA	28	27477255	27588345	111.09	0.104167	0.0142857	0.0833333	1	0.985915	0.923077	D
CHR16_B483	AAAAB	29	29376146	29570986	194.84	0.15625	0.0142857	0.0833333	0.527778	0.973646	0.863636	D
CHR16_B484	AAABB	29	29433038	29595613	162.575	0.15625	0.0142857	0.0833333	0.527778	0.973646	0.863636	D
CHR16_B485	AAABB	29	30201805	30510306	308.501	0.166667	0.0142857	0.0833333	0.972222	0.985519	0.921053	D
CHR16_B524	AABAA	2	110007375	110139283	131.908	0.197917	0.0142857	0.0833333	1	0.985915	0.923077	D
CHR16_B525	AABAB	4	16011192	16356283	345.091	0.125	0.0142857	0.0833333	0.444444	0.968858	0.842105	D
CHR16_B526	ABABA	4	16056989	16393988	336.999	0.125	0.0142857	0.0833333	0.444444	0.968858	0.842105	D
CHR16_B527	BBABA	5	42166749	42285835	119.086	0.125	0.0142857	0.0833333	0.555556	0.97493	0.869565	D
CHR16_B528	BABAA	6	4217935	4368614	150.679	0.125	0.0142857	0.0833333	0.444444	0.968858	0.842105	D
CHR16_B529	ABBAA	8	10320524	10566477	245.953	0.197917	0.0142857	0.0833333	1	0.985915	0.923077	D
CHR16_B530	AABBB	11	854379	1045889	191.51	0.229167	0.0142857	0.1	0.944444	0.985099	0.904255	D
CHR16_B531	BBABA	11	29578421	29724170	145.749	0.1875	0.0142857	0.1	1	0.985915	0.909091	D
CHR16_B532	BBAAB	12	57077252	57211328	134.076	0.125	0.0142857	0.1	0.944444	0.985099	0.904255	D
CHR16_B533	BAABA	12	57111185	57280313	169.128	0.135417	0.0142857	0.1	0.944444	0.985099	0.904255	D
CHR16_B534	AABAA	12	57132242	57333227	200.985	0.125	0.0142857	0.1	0.944444	0.985099	0.904255	D
CHR16_B535	ABAAA	12	57194006	57364937	170.931	0.125	0.0142857	0.1	0.944444	0.985099	0.904255	D
CHR16_B538	AAABA	14	11519315	11711053	191.738	0.15625	0.0142857	0.1	0.944444	0.985099	0.904255	D
CHR16_B559	AAAAB	16	23328862	23985319	656.457	0.177083	0.0142857	0.1	0.694444	0.979843	0.874126	D
CHR16_B560	AAAAB	16	51267407	51436142	168.735	0.21875	0.0142857	0.1	1	0.985915	0.909091	D
CHR16_B561	AAABA	16	51329811	51463842	134.031	0.21875	0.0142857	0.1	1	0.985915	0.909091	D
CHR16_B562	BAAAB	17	10205017	10330387	125.37	0.145833	0.0142857	0.1	0.888889	0.984183	0.898876	D
CHR16_B582	AAAAB	17	10405916	10557794	151.878	0.135417	0.0142857	0.1	0.777778	0.981964	0.886076	D
CHR16_B583	BBAAA	1	14876816	15071831	195.015	0.208333	0.0142857	0.1	0.75	0.981308	0.882353	D
CHR16_B584	ABBAA	1	156854530	157039952	185.422	0.1875	0.0142857	0.1	1	0.985915	0.909091	D
CHR16_B591	BBAAA	1	156900139	157074580	174.441	0.1875	0.0142857	0.1	1	0.985915	0.909091	D
CHR16_B592	BBBBB	20	43191521	43313427	121.906	0.177083	0.0142857	0.1	0.777778	0.981964	0.886076	D
CHR16_B593	BBBBA	20	43217538	43343539	126.001	0.177083	0.0142857	0.1	0.777778	0.981964	0.886076	D
CHR16_B594	ABBAA	24	10568706	10812124	243.418	0.145833	0.0142857	0.1	0.888889	0.984183	0.898876	D
CHR16_B595	AAAAB	26	29929536	30063699	134.163	0.114583	0.0142857	0.1	1	0.985915	0.909091	D
CHR16_B596	BBABA	28	6520121	6732947	212.826	0.15625	0.0142857	0.1	0.777778	0.981964	0.886076	D
CHR16_B599	BABAA	28	6547497	6788643	241.146	0.15625	0.0142857	0.1	0.777778	0.981964	0.886076	D
CHR16_B602	BBAAB	2	23091680	23313156	221.476	0.114583	0.0142857	0.1	0.694444	0.979843	0.874126	D
CHR16_B603	ABAAA	3	111816968	111962731	145.763	0.416667	0.0142857	0.1	1	0.985915	0.909091	D
CHR16_B604	BAAAA	3	111842741	111989035	146.294	0.416667	0.0142857	0.1	1	0.985915	0.909091	D
CHR16_B605	AAAAB	3	111887731	112024623	136.892	0.395833	0.0142857	0.1	1	0.985915	0.909091	D
CHR16_B629	AAABA	6	104453601	104727442	273.841	0.114583	0.0142857	0.1	0.944444	0.985099	0.904255	D
CHR16_B630	AAABA	8	887291	1154683	267.392	0.114583	0.0142857	0.1	0.444444	0.968858	0.816327	D
CHR16_B631	AAABB	8	14886162	15322394	436.232	0.25	0.0142857	0.1	0.666667	0.979021	0.869565	D
CHR16_B632	AABBB	8	15169699	15366998	197.299	0.25	0.0142857	0.1	0.666667	0.979021	0.869565	D
CHR16_B633	ABBBB	8	15238528	15395242	156.714	0.25	0.0142857	0.1	0.666667	0.979021	0.869565	D
CHR16_B641	ABABA	9	28713127	28925858	212.731	0.25	0.0142857	0.1	0.972222	0.985519	0.906736	D
CHR16_B642	AABBA	10	86187606	86440173	252.567	0.135417	0.0142857	0.116667	0.972222	0.985519	0.892857	D
CHR16_B643	ABBAA	10	86214669	86511068	296.399	0.135417	0.0142857	0.116667	0.972222	0.985519	0.892857	D
CHR16_B645	BBAAA	10	86242499	86541072	298.573	0.135417	0.0142857	0.116667	0.972222	0.985519	0.892857	D
CHR16_B646	AABBB	10	52836817	52955736	118.919	0.114583	0.0142857	0.116667	1	0.985915	0.895522	D
CHR16_B647	ABBAB	11	29515405	29691021	175.616	0.1875	0.0142857	0.116667	1	0.985915	0.895522	D
CHR16_B663	BABBA	12	44326840	44628599	301.759	0.135417	0.0142857	0.116667	0.972222	0.985519	0.892857	D
CHR16_B664	ABBAA	12	44351981	44668222	316.241	0.135417	0.0142857	0.116667	0.972222	0.985519	0.892857	D
CHR16_B700	BAAAB	13	28999095	29247870	248.775	0.177083	0.0142857	0.116667	1	0.985915	0.895522	D
CHR16_B709	AABAB	14	58408381	58589050	180.669	0.15625	0.0142857	0.116667	0.5	0.972222	0.810811	D
CHR16_B710	AAABA	14	6952759	7104148	151.389	0.125	0.0142857	0.116667	0.666667	0.979021	0.851064	D
CHR16_B741	ABBAB	16	36114564	36415574	301.01	0.135417	0.0142857	0.116667	0.972222	0.985519	0.892857	D
CHR16_B752	BBAAA	17	10140780	10307653	166.873	0.145833	0.0142857	0.116667	0.888889	0.984183	0.883978	D
CHR16_B84	BAABA	18	57287445	57469216	181.771	0.145833	0.0142857	0.116667	0.972222	0.985519	0.892857	D
CHR16_B879	ABAAA	18	32300425	32517821	217.396	0.166667	0.0142857	0.116667	0.972222	0.985519	0.892857	D
CHR16_B880	BAABB	18	44135838	44302099	166.261	0.177083	0.0142857	0.116667	1	0.985915	0.895522	D
CHR16_B881	AAAAA	1	58210936	58668639	457.703	0.354167	0.0142857	0.116667	1	0.985915	0.895522	D
CHR16_B882	BBABB	1	59337004	59535729	198.725	0.114583	0.0142857	0.116667	1	0.985915	0.895522	D
CHR16_B883	BBBAA	1	112769407	112970646	201.239	0.125	0.0142857	0.116667	0.972222	0.985519	0.892857	D
CHR16_B884	AAAAA	20	2389754	2695880	306.126	0.114583	0.0142857	0.116667	0.638889	0.978129	0.845588	D
CHR16_B885	AAAAB	20	2415716	2719762	304.046	0.15625	0.0142857	0.116667	1	0.985915	0.895522	D
CHR16_B886	BBABA	20	25760711	26019855	259.144	0.145833	0.0142857	0.116667	0.944444	0.985099	0.890052	D
CHR16_B917	BBBBB	20	43052869	43243387	190.518	0.229167	0.0142857	0.116667	0.777778	0.981964	0.869565	D
CHR16_B918	BBBBB	20	43058673	43289855	231.182	0.229167	0.0142857	0.116667	0.777778	0.981964	0.869565	D
CHR16_B919	BABBA	21	46217299	46636496	419.197	0.177083	0.0142857	0.116667	0.916667	0.984655	0.887097	D
CHR16_B920	AABAA	26	14912765	15190314	277.549	0.114583	0.0142857	0.116667	0.861111	0.983681	0.880682	D
CHR16_B921	ABAAB	26	15004908	15231279	226.371	0.114583	0.0142857	0.116667	0.861111	0.983681	0.880682	D
CHR16_B922	AAAAA	28	15530655	15671729	141.074	0.1875	0.0142857	0.116667	0.583333	0.976096	0.833333	D
CHR16_B923	ABAAB	2	56966172	57481115	514.943	0.1875	0.0142857	0.116667	0.888889	0.984183	0.883978	D
CHR16_B924	ABAAA	4	70729858	70990705	260.847	0.145833	0.0142857	0.116667	1	0.985915	0.895522	D
CHR16_B925	AAAAB	4	99082349	99436702	354.353	0.104167	0.0142857	0.116667	0.972222	0.985519	0.892857	D
CHR16_B926	AAABA	4	99174508	99465816	291.308	0.104167	0.0142857	0.116667	0.972222	0.985519	0.892857	D
CHR16_B929	BBBAB	4	110928698	111183448	254.75	0.177083	0.0142857	0.116667	1	0.985915	0.895522	D
CHR16_B933	AABAB	5	23516860	23924800	407.94	0.135417	0.0142857	0.116667	0.5	0.972222	0.810811	D
CHR16_B934	ABABA	5	23568941	24064770	495.829	0.135417	0.0142857	0.116667	0.888889	0.984183	0.883978	D
CHR16_B935	BABAB	5	23825621	24111835	286.214	0.135417	0.0142857	0.116667	0.888889	0.984183	0.883978	D
CHR16_B936	ABBBB	5	42285835	42656382	370.547	0.197917	0.0142857	0.116667	1	0.985915	0.895522	D
CHR16_B937	BBBAA	6	43419974	43614199	194.225	0.114583	0.0142857	0.116667	1	0.985915	0.895522	D
CHR16_B958	AAAAB	8	97514621	97789154	274.533	0.104167	0.0142857	0.116667	0.944444	0.985099	0.890052	D
CHR16_B959	AAABA	8	97543154	97834727	291.573	0.125	0.0142857	0.116667	0.944444	0.985099	0.890052	D
CHR17_B1000	AABAB	8	97684074	97916681	232.607	0.125	0.0142857	0.116667	0.944444	0.985099	0.890052	D
CHR17_B1031	ABBAA	8	106611663	106854431	242.768	0.104167	0.0142857	0.116667	1	0.985915	0.895522	D
CHR17_B1032	AAABB	10	86126108	86276682	150.574	0.145833	0.0142857	0.133333	0.666667	0.979021	0.833333	D
CHR17_B1033	ABBAA	10	41446476	41672195	225.719	0.208333	0.0142857	0.133333	0.972222	0.985519	0.879397	D
CHR17_B1044	BBAAB	10	41483725	41713480	229.755	0.208333	0.0142857	0.133333	0.972222	0.985519	0.879397	D
CHR17_B1045	ABBAA	12	70119984	70224733	104.749	0.197917	0.0142857	0.133333	0.861111	0.983681	0.865922	D
CHR17_B1055	AAABB	14	29309104	29543761	234.657	0.114583	0.0142857	0.133333	0.888889	0.984183	0.869565	D
CHR17_B1056	AABBA	14	29388540	29641237	252.697	0.104167	0.0142857	0.133333	0.861111	0.983681	0.865922	D
CHR17_B1068	AABAA	15	64541292	64728525	187.233	0.145833	0.0142857	0.133333	0.944444	0.985099	0.876289	D
[truncated: 6,011 more rows]

## Sheet: SELECTED
Block Name	Haplotype	Chromosome	Start Position	End Position	Block Size (kb)	Frequency in PO	Frequency in NEL	Frequency in GIR	Frequency in BALI	Pr(Bj | NEL)	Pr(Bj | GIR)	GROUP
CHR11_B792	BAAAB	5	106156728	106326766	170.038	0.833333	0	0	0.0277778	1	1	A
CHR11_B801	AAABB	5	106178425	106375105	196.68	0.84375	0	0	0.0277778	1	1	A
CHR11_B819	AABBA	5	106230591	106405677	175.086	0.958333	0	0	1	1	1	A
CHR11_B823	ABBAA	5	106269362	106495211	225.849	0.958333	0	0	1	1	1	A
CHR11_B825	BBAAB	5	106326766	106538208	211.442	0.979167	0	0	1	1	1	A
CHR2_B246	BBABB	16	33047843	33231242	183.399	0.916667	0.114286	0	0.916667	0.889145	1	D
CHR2_B2461	BABBB	16	33121540	33329767	208.227	0.916667	0.114286	0	0.916667	0.889145	1	D
CHR2_B786	ABBBA	16	33175079	33402551	227.472	0.927083	0.114286	0.0666667	0.916667	0.889145	0.932203	C

## Sheet: GENES
ENSEMBL_ID	CHR	START	END	GENE_NAME	GENE_TYPE	GENE_DESCRIPTION
ENSBTAG00000006800	5	106157909	106169922	FGF6	protein_coding	Bos taurus fibroblast growth factor 6 (FGF6), mRNA. [Source:RefSeq mRNA;Acc:NM_001192400]
ENSBTAG00000030343	5	106208179	106216757	FGF23	protein_coding	fibroblast growth factor 23 [Source:HGNC Symbol;Acc:HGNC:3680]
ENSBTAG00000016650	5	106223071	106238040	TIGAR	protein_coding	Bos taurus chromosome 5 open reading frame, human C12orf5 (C5H12orf5), mRNA. [Source:RefSeq mRNA;Acc:NM_001076370]
ENSBTAG00000016649	5	106253907	106276819	CCND2	protein_coding	Bos taurus cyclin D2 (CCND2), mRNA. [Source:RefSeq mRNA;Acc:NM_001076372]
ENSBTAG00000024555	16	32961375	33072297	EFCAB2	protein_coding	Bos taurus EF-hand calcium binding domain 2 (EFCAB2), mRNA. [Source:RefSeq mRNA;Acc:NM_001101247]
ENSBTAG00000007606	16	33163184	33172676	HNRNPU	protein_coding	Bos taurus heterogeneous nuclear ribonucleoprotein U (scaffold attachment factor A) (HNRNPU), mRNA. [Source:RefSeq mRNA;Acc:NM_001076920]
ENSBTAG00000033136	16	33181539	33188176	FAM36A	protein_coding	Bos taurus COX20 Cox2 chaperone homolog (S. cerevisiae) (COX20), mRNA. [Source:RefSeq mRNA;Acc:NM_001040585]
ENSBTAG00000001478	16	33290070	33331173	PPPDE1	protein_coding	Bos taurus PPPDE peptidase domain containing 1 (PPPDE1), mRNA. [Source:RefSeq mRNA;Acc:NM_001100384]
ENSBTAG00000044066	16	33339759	33474952	C1ORF101	protein_coding	chromosome 1 open reading frame 101 [Source:HGNC Symbol;Acc:HGNC:28491]
ENSBTAG00000043425	16	33055763	33055890	SNORA30	snoRNA	Small nucleolar RNA SNORA30/SNORA37 family [Source:RFAM;Acc:RF00415]
ENSBTAG00000043181	16	33060368	33060474	U6	snRNA	U6 spliceosomal RNA [Source:RFAM;Acc:RF00026]
