# Supplementary material for: Evidence of Bos javanicus x Bos indicus hybridization and major QTLs for birth weight in Indonesian Peranakan Ongole cattle
Source: BMC Genet. 2015 Jul 4;16:75. doi: 10.1186/s12863-015-0229-5 (PMC4491226; doi:10.1186/s12863-015-0229-5)
Supplement: Additional file 3: — Supporting data (temporary browsable access): https://drive.google.com/file/d/0B4MpcTN6ypdyOXhGaE9CXzFvTHc/view?usp=sharing . [file 12863_2015_229_MOESM3_ESM.zip]

Archive with 4 entries (4 files):
- phenotypes.xls
- genotypes.fam
- genotypes.bim
- genotypes.bed
