# Supplementary material for: Evidence of Bos javanicus x Bos indicus hybridization and major QTLs for birth weight in Indonesian Peranakan Ongole cattle
Source: BMC Genet. 2015 Jul 4;16:75. doi: 10.1186/s12863-015-0229-5 (PMC4491226; doi:10.1186/s12863-015-0229-5)
Supplement: Additional file 3: — Supporting data (temporary browsable access): https://drive.google.com/file/d/0B4MpcTN6ypdyOXhGaE9CXzFvTHc/view?usp=sharing . [file 12863_2015_229_MOESM3_ESM.zip › phenotypes.xls]

## Sheet: Sheet1
ID	SEASON	BW
9979508100_R01C01	1	29
9979508100_R01C02	1	30
9979508100_R02C01	1	31
9979508100_R02C02	1	24
9979508100_R03C01	1	28
9979508100_R03C02	1	27
9979508100_R04C01	1	26
9979508100_R04C02	1	26
9979508100_R05C01	1	28
9979508100_R05C02	1	25
9979508100_R06C01	2	32
9979508100_R06C02	1	26
9979508100_R07C01	1	30
9979508100_R07C02	1	24.5
9979508100_R08C01	1	32
9979508100_R08C02	1	30
9979508100_R09C01	1	31
9979508100_R09C02	1	35
9979508100_R10C01	1	33
9979508100_R10C02	1	24
9979508100_R11C01	1	24
9979508100_R11C02	1	24
9979508100_R12C01	1	28
9979508100_R12C02	1	28
9979508101_R01C01	1	22
9979508101_R01C02	2	21
9979508101_R02C01	2	20
9979508101_R02C02	2	28
9979508101_R03C01	2	22
9979508101_R03C02	2	20
9979508101_R04C01	2	20
9979508101_R04C02	2	31
9979508101_R05C01	1	22.5
9979508101_R05C02	2	22
9979508101_R06C01	1	20
9979508101_R06C02	2	27.5
9979508101_R07C01	1	21
9979508101_R07C02	1	22
9979508101_R08C01	1	20
9979508101_R08C02	1	22
9979508101_R09C01	1	17
9979508101_R09C02	1	22
9979508101_R10C01	2	21
9979508101_R10C02	2	22
9979508101_R11C01	1	19
9979508101_R11C02	1	22
9979508101_R12C01	2	21
9979508101_R12C02	1	21
