# Supplementary material for: Evidence of Bos javanicus x Bos indicus hybridization and major QTLs for birth weight in Indonesian Peranakan Ongole cattle
Source: BMC Genet. 2015 Jul 4;16:75. doi: 10.1186/s12863-015-0229-5 (PMC4491226; doi:10.1186/s12863-015-0229-5)
Supplement: Additional file 3: — Supporting data (temporary browsable access): https://drive.google.com/file/d/0B4MpcTN6ypdyOXhGaE9CXzFvTHc/view?usp=sharing . [file 12863_2015_229_MOESM3_ESM.zip › genotypes.fam]

BALI 9394271023_R01C01 0 0 0 -9
BALI 9394271023_R01C02 0 0 0 -9
BALI 9394271023_R03C01 0 0 0 -9
BALI 9394271023_R03C02 0 0 0 -9
BALI 9394271023_R04C01 0 0 0 -9
BALI 9394271023_R05C01 0 0 0 -9
BALI 9394271023_R05C02 0 0 0 -9
BALI 9394271023_R06C01 0 0 0 -9
BALI 9394271023_R07C01 0 0 0 -9
BALI 9394271023_R07C02 0 0 0 -9
BALI 9394271023_R08C01 0 0 0 -9
BALI 9394271023_R08C02 0 0 0 -9
BALI 9394271023_R09C01 0 0 0 -9
BALI 9394271059_R01C01 0 0 0 -9
BALI 9394271059_R05C01 0 0 0 -9
BALI 9394271059_R06C01 0 0 0 -9
BALI 9394271059_R08C01 0 0 0 -9
BALI 9394271059_R09C02 0 0 0 -9
BMA BMA000001 0 0 0 -9
BMA BMA000002 0 0 0 -9
BMA BMA000003 0 0 0 -9
BMA BMA000004 0 0 0 -9
BMA BMA000005 0 0 0 -9
BMA BMA000006 0 0 0 -9
BMA BMA000007 0 0 0 -9
BMA BMA000008 0 0 0 -9
BMA BMA000009 0 0 0 -9
BMA BMA000010 0 0 0 -9
BMA BMA000011 0 0 0 -9
BMA BMA000012 0 0 0 -9
BMA BMA000013 0 0 0 -9
BMA BMA000014 0 0 0 -9
BMA BMA000015 0 0 0 -9
BMA BMA000016 0 0 0 -9
BMA BMA000017 0 0 0 -9
BMA BMA000018 0 0 0 -9
BMA BMA000019 0 0 0 -9
BMA BMA000020 0 0 0 -9
BMA BMA000021 0 0 0 -9
BMA BMA000022 0 0 0 -9
BMA BMA000023 0 0 0 -9
BMA BMA000024 0 0 0 -9
BRM BRM000001 0 0 0 -9
BRM BRM000002 0 0 0 -9
BRM BRM000003 0 0 0 -9
BRM BRM000004 0 0 0 -9
BRM BRM000005 0 0 0 -9
BRM BRM000006 0 0 0 -9
BRM BRM000007 0 0 0 -9
BRM BRM000008 0 0 0 -9
BRM BRM000014 0 0 0 -9
BRM BRM000017 0 0 0 -9
BRM BRM000020 0 0 0 -9
BRM BRM000021 0 0 0 -9
BRM BRM000022 0 0 0 -9
BRM BRM000025 0 0 0 -9
BRM BRM000026 0 0 0 -9
BRM BRM000027 0 0 0 -9
BRM BRM000028 0 0 0 -9
BRM BRM000029 0 0 0 -9
BRM BRM000030 0 0 0 -9
BRM BRM000031 0 0 0 -9
BRM BRM000032 0 0 0 -9
BRM BRM000033 0 0 0 -9
BRM BRM000034 0 0 0 -9
BRM BRM000035 0 0 0 -9
BRM BRM000038 0 0 0 -9
GIR GIR000001 0 0 0 -9
GIR GIR000002 0 0 0 -9
GIR GIR000003 0 0 0 -9
GIR GIR000004 0 0 0 -9
GIR GIR000005 0 0 0 -9
GIR GIR000006 0 0 0 -9
GIR GIR000007 0 0 0 -9
GIR GIR000008 0 0 0 -9
GIR GIR000009 0 0 0 -9
GIR GIR000010 0 0 0 -9
GIR GIR000011 0 0 0 -9
GIR GIR000012 0 0 0 -9
GIR GIR000013 0 0 0 -9
GIR GIR000014 0 0 0 -9
GIR GIR000015 0 0 0 -9
GIR GIR000016 0 0 0 -9
GIR GIR000017 0 0 0 -9
GIR GIR000018 0 0 0 -9
GIR GIR000019 0 0 0 -9
GIR GIR000020 0 0 0 -9
GIR GIR000021 0 0 0 -9
GIR GIR000022 0 0 0 -9
GIR GIR000023 0 0 0 -9
GIR GIR000024 0 0 0 -9
GIR GIR000025 0 0 0 -9
GIR GIR000026 0 0 0 -9
GIR GIR000027 0 0 0 -9
GIR GIR000028 0 0 0 -9
GIR GIR000029 0 0 0 -9
GIR GIR000030 0 0 0 -9
HOL HOL000001 0 0 0 -9
HOL HOL000002 0 0 0 -9
HOL HOL000003 0 0 0 -9
HOL HOL000004 0 0 0 -9
HOL HOL000005 0 0 0 -9
HOL HOL000006 0 0 0 -9
HOL HOL000007 0 0 0 -9
HOL HOL000008 0 0 0 -9
HOL HOL000009 0 0 0 -9
HOL HOL000010 0 0 0 -9
HOL HOL000011 0 0 0 -9
HOL HOL000012 0 0 0 -9
HOL HOL000013 0 0 0 -9
HOL HOL000014 0 0 0 -9
HOL HOL000015 0 0 0 -9
HOL HOL000016 0 0 0 -9
HOL HOL000017 0 0 0 -9
HOL HOL000018 0 0 0 -9
HOL HOL000019 0 0 0 -9
HOL HOL000020 0 0 0 -9
HOL HOL000021 0 0 0 -9
HOL HOL000022 0 0 0 -9
HOL HOL000023 0 0 0 -9
HOL HOL000024 0 0 0 -9
HOL HOL000025 0 0 0 -9
HOL HOL000026 0 0 0 -9
HOL HOL000027 0 0 0 -9
HOL HOL000028 0 0 0 -9
HOL HOL000029 0 0 0 -9
HOL HOL000030 0 0 0 -9
HOL HOL000031 0 0 0 -9
HOL HOL000032 0 0 0 -9
HOL HOL000033 0 0 0 -9
HOL HOL000034 0 0 0 -9
HOL HOL000035 0 0 0 -9
HOL HOL000036 0 0 0 -9
HOL HOL000037 0 0 0 -9
HOL HOL000038 0 0 0 -9
HOL HOL000039 0 0 0 -9
HOL HOL000040 0 0 0 -9
HOL HOL000041 0 0 0 -9
HOL HOL000042 0 0 0 -9
HOL HOL000043 0 0 0 -9
HOL HOL000044 0 0 0 -9
HOL HOL000046 0 0 0 -9
HOL HOL000047 0 0 0 -9
HOL HOL000048 0 0 0 -9
HOL HOL000049 0 0 0 -9
HOL HOL000050 0 0 0 -9
HOL HOL000051 0 0 0 -9
HOL HOL000052 0 0 0 -9
HOL HOL000053 0 0 0 -9
HOL HOL000055 0 0 0 -9
HOL HOL001079 0 0 0 -9
HOL HOL001080 0 0 0 -9
HOL HOL001081 0 0 0 -9
HOL HOL001082 0 0 0 -9
HOL HOL001083 0 0 0 -9
HOL HOL001084 0 0 0 -9
NDA NDA000001 0 0 0 -9
NDA NDA000005 0 0 0 -9
NDA NDA000006 0 0 0 -9
NDA NDA000010 0 0 0 -9
NDA NDA000011 0 0 0 -9
NDA NDA000012 0 0 0 -9
NDA NDA000013 0 0 0 -9
NDA NDA000014 0 0 0 -9
NDA NDA000015 0 0 0 -9
NDA NDA000017 0 0 0 -9
NDA NDA000019 0 0 0 -9
NDA NDA000021 0 0 0 -9
NDA NDA000022 0 0 0 -9
NDA NDA000024 0 0 0 -9
NDA NDA000025 0 0 0 -9
NDA NDA000027 0 0 0 -9
NDA NDA000029 0 0 0 -9
NDA NDA000030 0 0 0 -9
NDA NDA000033 0 0 0 -9
NDA NDA000035 0 0 0 -9
NDA NDA000036 0 0 0 -9
NDA NDA000041 0 0 0 -9
NDA NDA000043 0 0 0 -9
NDA NDA000044 0 0 0 -9
NEL NEL000001 0 0 0 -9
NEL NEL000003 0 0 0 -9
NEL NEL000004 0 0 0 -9
NEL NEL000005 0 0 0 -9
NEL NEL000006 0 0 0 -9
NEL NEL000007 0 0 0 -9
NEL NEL000008 0 0 0 -9
NEL NEL000009 0 0 0 -9
NEL NEL000010 0 0 0 -9
NEL NEL000011 0 0 0 -9
NEL NEL000012 0 0 0 -9
NEL NEL000013 0 0 0 -9
NEL NEL000014 0 0 0 -9
NEL NEL000015 0 0 0 -9
NEL NEL000016 0 0 0 -9
NEL NEL000017 0 0 0 -9
NEL NEL000020 0 0 0 -9
NEL NEL000021 0 0 0 -9
NEL NEL000022 0 0 0 -9
NEL NEL000023 0 0 0 -9
NEL NEL000024 0 0 0 -9
NEL NEL000025 0 0 0 -9
NEL NEL000026 0 0 0 -9
NEL NEL000027 0 0 0 -9
NEL NEL000028 0 0 0 -9
NEL NEL000029 0 0 0 -9
NEL NEL000030 0 0 0 -9
NEL NEL000031 0 0 0 -9
NEL NEL000032 0 0 0 -9
NEL NEL000033 0 0 0 -9
NEL NEL000034 0 0 0 -9
NEL NEL000035 0 0 0 -9
NEL NEL000036 0 0 0 -9
NEL NEL000037 0 0 0 -9
NEL NEL035 0 0 0 -9
PO 9979508100_R01C01 0 0 0 -9
PO 9979508100_R01C02 0 0 0 -9
PO 9979508100_R02C01 0 0 0 -9
PO 9979508100_R02C02 0 0 0 -9
PO 9979508100_R03C01 0 0 0 -9
PO 9979508100_R03C02 0 0 0 -9
PO 9979508100_R04C01 0 0 0 -9
PO 9979508100_R04C02 0 0 0 -9
PO 9979508100_R05C01 0 0 0 -9
PO 9979508100_R05C02 0 0 0 -9
PO 9979508100_R06C01 0 0 0 -9
PO 9979508100_R06C02 0 0 0 -9
PO 9979508100_R07C01 0 0 0 -9
PO 9979508100_R07C02 0 0 0 -9
PO 9979508100_R08C01 0 0 0 -9
PO 9979508100_R08C02 0 0 0 -9
PO 9979508100_R09C01 0 0 0 -9
PO 9979508100_R09C02 0 0 0 -9
PO 9979508100_R10C01 0 0 0 -9
PO 9979508100_R10C02 0 0 0 -9
PO 9979508100_R11C01 0 0 0 -9
PO 9979508100_R11C02 0 0 0 -9
PO 9979508100_R12C01 0 0 0 -9
PO 9979508100_R12C02 0 0 0 -9
PO 9979508101_R01C01 0 0 0 -9
PO 9979508101_R01C02 0 0 0 -9
PO 9979508101_R02C01 0 0 0 -9
PO 9979508101_R02C02 0 0 0 -9
PO 9979508101_R03C01 0 0 0 -9
PO 9979508101_R03C02 0 0 0 -9
PO 9979508101_R04C01 0 0 0 -9
PO 9979508101_R04C02 0 0 0 -9
PO 9979508101_R05C01 0 0 0 -9
PO 9979508101_R05C02 0 0 0 -9
PO 9979508101_R06C01 0 0 0 -9
PO 9979508101_R06C02 0 0 0 -9
PO 9979508101_R07C01 0 0 0 -9
PO 9979508101_R07C02 0 0 0 -9
PO 9979508101_R08C01 0 0 0 -9
PO 9979508101_R08C02 0 0 0 -9
PO 9979508101_R09C01 0 0 0 -9
PO 9979508101_R09C02 0 0 0 -9
PO 9979508101_R10C01 0 0 0 -9
PO 9979508101_R10C02 0 0 0 -9
PO 9979508101_R11C01 0 0 0 -9
PO 9979508101_R11C02 0 0 0 -9
PO 9979508101_R12C01 0 0 0 -9
PO 9979508101_R12C02 0 0 0 -9
SGT SGT000001 0 0 0 -9
SGT SGT000002 0 0 0 -9
SGT SGT000003 0 0 0 -9
SGT SGT000004 0 0 0 -9
SGT SGT000005 0 0 0 -9
SGT SGT000006 0 0 0 -9
SGT SGT000008 0 0 0 -9
SGT SGT000009 0 0 0 -9
SGT SGT000010 0 0 0 -9
SGT SGT000012 0 0 0 -9
SGT SGT000013 0 0 0 -9
SGT SGT000014 0 0 0 -9
SGT SGT000015 0 0 0 -9
SGT SGT000016 0 0 0 -9
SGT SGT000017 0 0 0 -9
SGT SGT000018 0 0 0 -9
SGT SGT000019 0 0 0 -9
SGT SGT000020 0 0 0 -9
SGT SGT000021 0 0 0 -9
SGT SGT000022 0 0 0 -9
SGT SGT000023 0 0 0 -9
SGT SGT000024 0 0 0 -9
SGT SGT000025 0 0 0 -9
SGT SGT000026 0 0 0 -9
