# Supplementary material for: Evidence of Bos javanicus x Bos indicus hybridization and major QTLs for birth weight in Indonesian Peranakan Ongole cattle
Source: BMC Genet. 2015 Jul 4;16:75. doi: 10.1186/s12863-015-0229-5 (PMC4491226; doi:10.1186/s12863-015-0229-5)
Supplement: Additional file 3: — Supporting data (temporary browsable access): https://drive.google.com/file/d/0B4MpcTN6ypdyOXhGaE9CXzFvTHc/view?usp=sharing . [file 12863_2015_229_MOESM3_ESM.zip › genotypes.bim]

0	ARS-BFGL-BAC-11602	0	0	0	A
0	ARS-BFGL-BAC-13205	0	0	B	A
0	ARS-BFGL-BAC-19353	0	0	A	B
0	ARS-BFGL-BAC-27150	0	0	0	B
0	ARS-BFGL-BAC-27427	0	0	A	B
0	ARS-BFGL-BAC-3012	0	0	0	B
0	ARS-BFGL-BAC-31012	0	0	0	B
0	ARS-BFGL-BAC-33662	0	0	0	B
0	ARS-BFGL-BAC-35028	0	0	A	B
0	ARS-BFGL-BAC-3582	0	0	0	B
0	ARS-BFGL-BAC-35948	0	0	0	A
0	ARS-BFGL-NGS-100012	0	0	A	B
0	ARS-BFGL-NGS-100232	0	0	A	B
0	ARS-BFGL-NGS-100341	0	0	B	A
0	ARS-BFGL-NGS-100372	0	0	A	B
0	ARS-BFGL-NGS-10051	0	0	0	B
0	ARS-BFGL-NGS-100549	0	0	B	A
0	ARS-BFGL-NGS-100941	0	0	B	A
0	ARS-BFGL-NGS-101104	0	0	A	B
0	ARS-BFGL-NGS-101164	0	0	A	B
0	ARS-BFGL-NGS-101368	0	0	B	A
0	ARS-BFGL-NGS-101923	0	0	B	A
0	ARS-BFGL-NGS-102643	0	0	B	A
0	ARS-BFGL-NGS-102677	0	0	A	B
0	ARS-BFGL-NGS-102692	0	0	A	B
0	ARS-BFGL-NGS-102954	0	0	A	B
0	ARS-BFGL-NGS-103025	0	0	B	A
0	ARS-BFGL-NGS-103351	0	0	A	B
0	ARS-BFGL-NGS-103453	0	0	B	A
0	ARS-BFGL-NGS-103516	0	0	B	A
0	ARS-BFGL-NGS-103592	0	0	A	B
0	ARS-BFGL-NGS-103668	0	0	A	B
0	ARS-BFGL-NGS-103743	0	0	B	A
0	ARS-BFGL-NGS-103757	0	0	A	B
0	ARS-BFGL-NGS-104164	0	0	B	A
0	ARS-BFGL-NGS-104193	0	0	A	B
0	ARS-BFGL-NGS-10457	0	0	A	B
0	ARS-BFGL-NGS-104590	0	0	B	A
0	ARS-BFGL-NGS-104691	0	0	B	A
0	ARS-BFGL-NGS-105119	0	0	A	B
0	ARS-BFGL-NGS-105170	0	0	B	A
0	ARS-BFGL-NGS-105203	0	0	A	B
0	ARS-BFGL-NGS-106242	0	0	A	B
0	ARS-BFGL-NGS-106599	0	0	B	A
0	ARS-BFGL-NGS-106628	0	0	A	B
0	ARS-BFGL-NGS-106856	0	0	A	B
0	ARS-BFGL-NGS-107158	0	0	B	A
0	ARS-BFGL-NGS-108506	0	0	B	A
0	ARS-BFGL-NGS-108764	0	0	A	B
0	ARS-BFGL-NGS-108922	0	0	A	B
0	ARS-BFGL-NGS-108995	0	0	B	A
0	ARS-BFGL-NGS-10918	0	0	A	B
0	ARS-BFGL-NGS-109769	0	0	A	B
0	ARS-BFGL-NGS-109804	0	0	A	B
0	ARS-BFGL-NGS-109976	0	0	B	A
0	ARS-BFGL-NGS-110034	0	0	A	B
0	ARS-BFGL-NGS-110081	0	0	B	A
0	ARS-BFGL-NGS-110202	0	0	B	A
0	ARS-BFGL-NGS-110436	0	0	B	A
0	ARS-BFGL-NGS-110451	0	0	A	B
0	ARS-BFGL-NGS-110582	0	0	A	B
0	ARS-BFGL-NGS-110734	0	0	B	A
0	ARS-BFGL-NGS-110888	0	0	A	B
0	ARS-BFGL-NGS-111415	0	0	B	A
0	ARS-BFGL-NGS-111441	0	0	B	A
0	ARS-BFGL-NGS-111692	0	0	A	B
0	ARS-BFGL-NGS-111790	0	0	A	B
0	ARS-BFGL-NGS-111874	0	0	A	B
0	ARS-BFGL-NGS-111877	0	0	A	B
0	ARS-BFGL-NGS-112002	0	0	A	B
0	ARS-BFGL-NGS-112085	0	0	A	B
0	ARS-BFGL-NGS-112087	0	0	B	A
0	ARS-BFGL-NGS-112303	0	0	B	A
0	ARS-BFGL-NGS-112620	0	0	A	B
0	ARS-BFGL-NGS-112902	0	0	A	B
0	ARS-BFGL-NGS-112991	0	0	A	B
0	ARS-BFGL-NGS-113446	0	0	A	B
0	ARS-BFGL-NGS-113514	0	0	A	B
0	ARS-BFGL-NGS-113869	0	0	A	B
0	ARS-BFGL-NGS-113903	0	0	B	A
0	ARS-BFGL-NGS-113945	0	0	B	A
0	ARS-BFGL-NGS-114104	0	0	A	B
0	ARS-BFGL-NGS-114435	0	0	A	B
0	ARS-BFGL-NGS-11454	0	0	A	B
0	ARS-BFGL-NGS-114867	0	0	B	A
0	ARS-BFGL-NGS-115422	0	0	A	B
0	ARS-BFGL-NGS-115451	0	0	A	B
0	ARS-BFGL-NGS-115471	0	0	A	B
0	ARS-BFGL-NGS-115677	0	0	B	A
0	ARS-BFGL-NGS-115806	0	0	B	A
0	ARS-BFGL-NGS-115822	0	0	A	B
0	ARS-BFGL-NGS-115911	0	0	B	A
0	ARS-BFGL-NGS-116174	0	0	B	A
0	ARS-BFGL-NGS-11618	0	0	A	B
0	ARS-BFGL-NGS-116271	0	0	B	A
0	ARS-BFGL-NGS-116563	0	0	B	A
0	ARS-BFGL-NGS-116644	0	0	B	A
0	ARS-BFGL-NGS-116695	0	0	B	A
0	ARS-BFGL-NGS-116907	0	0	B	A
0	ARS-BFGL-NGS-117051	0	0	A	B
0	ARS-BFGL-NGS-117179	0	0	A	B
0	ARS-BFGL-NGS-117266	0	0	A	B
0	ARS-BFGL-NGS-11741	0	0	A	B
0	ARS-BFGL-NGS-117896	0	0	A	B
0	ARS-BFGL-NGS-117911	0	0	B	A
0	ARS-BFGL-NGS-118144	0	0	A	B
0	ARS-BFGL-NGS-118565	0	0	A	B
0	ARS-BFGL-NGS-118619	0	0	A	B
0	ARS-BFGL-NGS-118789	0	0	0	B
0	ARS-BFGL-NGS-118950	0	0	A	B
0	ARS-BFGL-NGS-118954	0	0	A	B
0	ARS-BFGL-NGS-119099	0	0	B	A
0	ARS-BFGL-NGS-119317	0	0	0	A
0	ARS-BFGL-NGS-119368	0	0	A	B
0	ARS-BFGL-NGS-119436	0	0	0	A
0	ARS-BFGL-NGS-119439	0	0	0	A
0	ARS-BFGL-NGS-119598	0	0	A	B
0	ARS-BFGL-NGS-119666	0	0	0	B
0	ARS-BFGL-NGS-11968	0	0	A	B
0	ARS-BFGL-NGS-119908	0	0	B	A
0	ARS-BFGL-NGS-12139	0	0	A	B
0	ARS-BFGL-NGS-12151	0	0	A	B
0	ARS-BFGL-NGS-12492	0	0	A	B
0	ARS-BFGL-NGS-12947	0	0	B	A
0	ARS-BFGL-NGS-13306	0	0	A	B
0	ARS-BFGL-NGS-14098	0	0	B	A
0	ARS-BFGL-NGS-14613	0	0	B	A
0	ARS-BFGL-NGS-14914	0	0	A	B
0	ARS-BFGL-NGS-14974	0	0	B	A
0	ARS-BFGL-NGS-15093	0	0	A	B
0	ARS-BFGL-NGS-152	0	0	B	A
0	ARS-BFGL-NGS-15215	0	0	A	B
0	ARS-BFGL-NGS-15914	0	0	B	A
0	ARS-BFGL-NGS-16000	0	0	0	A
0	ARS-BFGL-NGS-1695	0	0	B	A
0	ARS-BFGL-NGS-17227	0	0	A	B
0	ARS-BFGL-NGS-17607	0	0	A	B
0	ARS-BFGL-NGS-17854	0	0	A	B
0	ARS-BFGL-NGS-17889	0	0	B	A
0	ARS-BFGL-NGS-18790	0	0	A	B
0	ARS-BFGL-NGS-18815	0	0	A	B
0	ARS-BFGL-NGS-1913	0	0	A	B
0	ARS-BFGL-NGS-19136	0	0	B	A
0	ARS-BFGL-NGS-19402	0	0	A	B
0	ARS-BFGL-NGS-19632	0	0	B	A
0	ARS-BFGL-NGS-19710	0	0	A	B
0	ARS-BFGL-NGS-19723	0	0	A	B
0	ARS-BFGL-NGS-20343	0	0	B	A
0	ARS-BFGL-NGS-20827	0	0	A	B
0	ARS-BFGL-NGS-21001	0	0	A	B
0	ARS-BFGL-NGS-21154	0	0	A	B
0	ARS-BFGL-NGS-21162	0	0	A	B
0	ARS-BFGL-NGS-23524	0	0	0	B
0	ARS-BFGL-NGS-2356	0	0	B	A
0	ARS-BFGL-NGS-24295	0	0	B	A
0	ARS-BFGL-NGS-24368	0	0	A	B
0	ARS-BFGL-NGS-2467	0	0	B	A
0	ARS-BFGL-NGS-25089	0	0	B	A
0	ARS-BFGL-NGS-25510	0	0	B	A
0	ARS-BFGL-NGS-25631	0	0	B	A
0	ARS-BFGL-NGS-25996	0	0	0	B
0	ARS-BFGL-NGS-26627	0	0	A	B
0	ARS-BFGL-NGS-27334	0	0	B	A
0	ARS-BFGL-NGS-27970	0	0	B	A
0	ARS-BFGL-NGS-28219	0	0	A	B
0	ARS-BFGL-NGS-28227	0	0	A	B
0	ARS-BFGL-NGS-28263	0	0	A	B
0	ARS-BFGL-NGS-28338	0	0	A	B
0	ARS-BFGL-NGS-28372	0	0	B	A
0	ARS-BFGL-NGS-29341	0	0	A	B
0	ARS-BFGL-NGS-29577	0	0	A	B
0	ARS-BFGL-NGS-30081	0	0	A	B
0	ARS-BFGL-NGS-30528	0	0	A	B
0	ARS-BFGL-NGS-31235	0	0	B	A
0	ARS-BFGL-NGS-3125	0	0	A	B
0	ARS-BFGL-NGS-31491	0	0	A	B
0	ARS-BFGL-NGS-31515	0	0	A	B
0	ARS-BFGL-NGS-3238	0	0	0	A
0	ARS-BFGL-NGS-32657	0	0	B	A
0	ARS-BFGL-NGS-32812	0	0	A	B
0	ARS-BFGL-NGS-32847	0	0	A	B
0	ARS-BFGL-NGS-33448	0	0	B	A
0	ARS-BFGL-NGS-33654	0	0	A	B
0	ARS-BFGL-NGS-33890	0	0	B	A
0	ARS-BFGL-NGS-33908	0	0	A	B
0	ARS-BFGL-NGS-3396	0	0	A	B
0	ARS-BFGL-NGS-34294	0	0	B	A
0	ARS-BFGL-NGS-34722	0	0	B	A
0	ARS-BFGL-NGS-3513	0	0	A	B
0	ARS-BFGL-NGS-35391	0	0	A	B
0	ARS-BFGL-NGS-35436	0	0	A	B
0	ARS-BFGL-NGS-3579	0	0	A	B
0	ARS-BFGL-NGS-35949	0	0	0	A
0	ARS-BFGL-NGS-370	0	0	0	B
0	ARS-BFGL-NGS-37828	0	0	B	A
0	ARS-BFGL-NGS-38261	0	0	A	B
0	ARS-BFGL-NGS-38345	0	0	B	A
0	ARS-BFGL-NGS-39330	0	0	0	B
0	ARS-BFGL-NGS-40305	0	0	0	A
0	ARS-BFGL-NGS-40507	0	0	B	A
0	ARS-BFGL-NGS-40554	0	0	A	B
0	ARS-BFGL-NGS-40750	0	0	A	B
0	ARS-BFGL-NGS-41280	0	0	A	B
0	ARS-BFGL-NGS-41309	0	0	A	B
0	ARS-BFGL-NGS-41326	0	0	A	B
0	ARS-BFGL-NGS-41701	0	0	A	B
0	ARS-BFGL-NGS-41788	0	0	A	B
0	ARS-BFGL-NGS-41853	0	0	B	A
0	ARS-BFGL-NGS-41997	0	0	0	A
0	ARS-BFGL-NGS-42226	0	0	A	B
0	ARS-BFGL-NGS-42415	0	0	A	B
0	ARS-BFGL-NGS-42426	0	0	A	B
0	ARS-BFGL-NGS-42451	0	0	A	B
0	ARS-BFGL-NGS-42540	0	0	A	B
0	ARS-BFGL-NGS-42897	0	0	A	B
0	ARS-BFGL-NGS-42980	0	0	A	B
0	ARS-BFGL-NGS-43949	0	0	0	A
0	ARS-BFGL-NGS-4428	0	0	B	A
0	ARS-BFGL-NGS-45087	0	0	A	B
0	ARS-BFGL-NGS-4864	0	0	A	B
0	ARS-BFGL-NGS-4903	0	0	A	B
0	ARS-BFGL-NGS-51061	0	0	A	B
0	ARS-BFGL-NGS-52549	0	0	B	A
0	ARS-BFGL-NGS-52883	0	0	A	B
0	ARS-BFGL-NGS-52947	0	0	A	B
0	ARS-BFGL-NGS-5326	0	0	0	A
0	ARS-BFGL-NGS-53304	0	0	A	B
0	ARS-BFGL-NGS-53564	0	0	A	B
0	ARS-BFGL-NGS-5557	0	0	A	B
0	ARS-BFGL-NGS-55625	0	0	B	A
0	ARS-BFGL-NGS-57989	0	0	A	B
0	ARS-BFGL-NGS-59105	0	0	0	B
0	ARS-BFGL-NGS-59120	0	0	B	A
0	ARS-BFGL-NGS-59850	0	0	A	B
0	ARS-BFGL-NGS-60445	0	0	A	B
0	ARS-BFGL-NGS-60707	0	0	A	B
0	ARS-BFGL-NGS-6072	0	0	B	A
0	ARS-BFGL-NGS-62273	0	0	B	A
0	ARS-BFGL-NGS-6271	0	0	A	B
0	ARS-BFGL-NGS-6282	0	0	A	B
0	ARS-BFGL-NGS-62923	0	0	B	A
0	ARS-BFGL-NGS-64102	0	0	A	B
0	ARS-BFGL-NGS-64128	0	0	B	A
0	ARS-BFGL-NGS-65105	0	0	B	A
0	ARS-BFGL-NGS-65805	0	0	A	B
0	ARS-BFGL-NGS-65959	0	0	A	B
0	ARS-BFGL-NGS-66371	0	0	A	B
0	ARS-BFGL-NGS-66672	0	0	A	B
0	ARS-BFGL-NGS-68401	0	0	0	B
0	ARS-BFGL-NGS-6911	0	0	A	B
0	ARS-BFGL-NGS-70477	0	0	A	B
0	ARS-BFGL-NGS-70679	0	0	B	A
0	ARS-BFGL-NGS-7076	0	0	A	B
0	ARS-BFGL-NGS-71080	0	0	A	B
0	ARS-BFGL-NGS-71202	0	0	A	B
0	ARS-BFGL-NGS-71972	0	0	A	B
0	ARS-BFGL-NGS-72057	0	0	A	B
0	ARS-BFGL-NGS-72995	0	0	B	A
0	ARS-BFGL-NGS-73023	0	0	B	A
0	ARS-BFGL-NGS-74975	0	0	A	B
0	ARS-BFGL-NGS-75252	0	0	B	A
0	ARS-BFGL-NGS-7598	0	0	A	B
0	ARS-BFGL-NGS-76174	0	0	B	A
0	ARS-BFGL-NGS-76242	0	0	A	B
0	ARS-BFGL-NGS-76855	0	0	A	B
0	ARS-BFGL-NGS-77775	0	0	A	B
0	ARS-BFGL-NGS-78013	0	0	A	B
0	ARS-BFGL-NGS-7897	0	0	A	B
0	ARS-BFGL-NGS-79094	0	0	B	A
0	ARS-BFGL-NGS-79716	0	0	A	B
0	ARS-BFGL-NGS-79832	0	0	A	B
0	ARS-BFGL-NGS-79958	0	0	A	B
0	ARS-BFGL-NGS-81524	0	0	A	B
0	ARS-BFGL-NGS-81795	0	0	B	A
0	ARS-BFGL-NGS-82575	0	0	B	A
0	ARS-BFGL-NGS-84780	0	0	B	A
0	ARS-BFGL-NGS-85245	0	0	A	B
0	ARS-BFGL-NGS-86525	0	0	A	B
0	ARS-BFGL-NGS-88060	0	0	A	B
0	ARS-BFGL-NGS-88229	0	0	A	B
0	ARS-BFGL-NGS-90273	0	0	0	A
0	ARS-BFGL-NGS-90759	0	0	B	A
0	ARS-BFGL-NGS-90942	0	0	0	A
0	ARS-BFGL-NGS-9271	0	0	B	A
0	ARS-BFGL-NGS-93180	0	0	A	B
0	ARS-BFGL-NGS-94265	0	0	B	A
0	ARS-BFGL-NGS-9594	0	0	A	B
0	ARS-BFGL-NGS-96394	0	0	A	B
0	ARS-BFGL-NGS-96829	0	0	B	A
0	ARS-BFGL-NGS-97046	0	0	A	B
0	ARS-BFGL-NGS-97560	0	0	A	B
0	ARS-BFGL-NGS-98530	0	0	A	B
0	ARS-BFGL-NGS-99140	0	0	A	B
0	ARS-BFGL-NGS-99907	0	0	A	B
0	BTA-03197-no-rs	0	0	B	A
0	BTA-06080-no-rs	0	0	B	A
0	BTA-100378-no-rs	0	0	0	B
0	BTA-100392-no-rs	0	0	A	B
0	BTA-101540-no-rs	0	0	B	A
0	BTA-102583-no-rs	0	0	A	B
0	BTA-104619-no-rs	0	0	A	B
0	BTA-106685-no-rs	0	0	0	A
0	BTA-113848-no-rs	0	0	0	B
0	BTA-115777-no-rs	0	0	A	B
0	BTA-117784-no-rs	0	0	B	A
0	BTA-117813-no-rs	0	0	A	B
0	BTA-117964-no-rs	0	0	B	A
0	BTA-119435-no-rs	0	0	B	A
0	BTA-120369-no-rs	0	0	B	A
0	BTA-121421-no-rs	0	0	B	A
0	BTA-121681-no-rs	0	0	B	A
0	BTA-13007-rs29017974	0	0	0	A
0	BTA-16816-no-rs	0	0	B	A
0	BTA-23530-no-rs	0	0	0	A
0	BTA-26713-no-rs	0	0	B	A
0	BTA-26960-no-rs	0	0	A	B
0	BTA-30769-no-rs	0	0	A	B
0	BTA-30826-no-rs	0	0	0	B
0	BTA-31405-no-rs	0	0	B	A
0	BTA-31846-no-rs	0	0	B	A
0	BTA-36783-no-rs	0	0	B	A
0	BTA-37893-no-rs	0	0	B	A
0	BTA-39955-no-rs	0	0	B	A
0	BTA-40029-no-rs	0	0	A	B
0	BTA-41372-no-rs	0	0	B	A
0	BTA-42786-no-rs	0	0	A	B
0	BTA-43043-no-rs	0	0	B	A
0	BTA-43810-no-rs	0	0	0	B
0	BTA-44148-no-rs	0	0	B	A
0	BTA-45032-no-rs	0	0	B	A
0	BTA-45114-no-rs	0	0	A	B
0	BTA-48067-no-rs	0	0	A	B
0	BTA-48412-no-rs	0	0	B	A
0	BTA-50169-no-rs	0	0	B	A
0	BTA-51893-no-rs	0	0	B	A
0	BTA-53161-no-rs	0	0	B	A
0	BTA-53171-no-rs	0	0	B	A
0	BTA-68141-no-rs	0	0	A	B
0	BTA-68593-no-rs	0	0	B	A
0	BTA-69349-no-rs	0	0	A	B
0	BTA-69743-no-rs	0	0	B	A
0	BTA-70972-no-rs	0	0	0	B
0	BTA-72745-no-rs	0	0	B	A
0	BTA-74892-no-rs	0	0	A	B
0	BTA-76907-no-rs	0	0	A	B
0	BTA-77952-no-rs	0	0	A	B
0	BTA-78597-no-rs	0	0	A	B
0	BTA-78846-no-rs	0	0	B	A
0	BTA-79505-no-rs	0	0	B	A
0	BTA-79919-no-rs	0	0	B	A
0	BTA-83001-no-rs	0	0	B	A
0	BTA-84198-no-rs	0	0	A	B
0	BTA-87627-no-rs	0	0	0	A
0	BTA-90640-no-rs	0	0	B	A
0	BTA-91057-no-rs	0	0	A	B
0	BTA-91788-no-rs	0	0	B	A
0	BTA-93127-no-rs	0	0	0	A
0	BTA-93459-no-rs	0	0	A	B
0	BTA-93876-no-rs	0	0	0	B
0	BTA-94373-no-rs	0	0	A	B
0	BTA-96456-no-rs	0	0	B	A
0	BTA-99285-no-rs	0	0	B	A
0	BTB-00005637	0	0	B	A
0	BTB-00021257	0	0	B	A
0	BTB-00045007	0	0	A	B
0	BTB-00051548	0	0	A	B
0	BTB-00062550	0	0	B	A
0	BTB-00139072	0	0	B	A
0	BTB-00180519	0	0	A	B
0	BTB-00202169	0	0	A	B
0	BTB-00221060	0	0	A	B
0	BTB-00259691	0	0	A	B
0	BTB-00270136	0	0	B	A
0	BTB-00299477	0	0	B	A
0	BTB-00320768	0	0	B	A
0	BTB-00333570	0	0	A	B
0	BTB-00427217	0	0	A	B
0	BTB-00448124	0	0	B	A
0	BTB-00478374	0	0	A	B
0	BTB-00582062	0	0	A	B
0	BTB-00607164	0	0	B	A
0	BTB-00627877	0	0	0	B
0	BTB-00782470	0	0	A	B
0	BTB-00790090	0	0	A	B
0	BTB-00803315	0	0	B	A
0	BTB-00877239	0	0	A	B
0	BTB-00877989	0	0	B	A
0	BTB-00884488	0	0	A	B
0	BTB-00952622	0	0	B	A
0	BTB-00971327	0	0	B	A
0	BTB-01007059	0	0	A	B
0	BTB-01047979	0	0	A	B
0	BTB-01071390	0	0	B	A
0	BTB-01084203	0	0	B	A
0	BTB-01094670	0	0	A	B
0	BTB-01113891	0	0	A	B
0	BTB-01116037	0	0	B	A
0	BTB-01123000	0	0	A	B
0	BTB-01140799	0	0	A	B
0	BTB-01156849	0	0	A	B
0	BTB-01157072	0	0	B	A
0	BTB-01157116	0	0	A	B
0	BTB-01184901	0	0	B	A
0	BTB-01198798	0	0	A	B
0	BTB-01201377	0	0	A	B
0	BTB-01215782	0	0	A	B
0	BTB-01245976	0	0	A	B
0	BTB-01269588	0	0	B	A
0	BTB-01293013	0	0	B	A
0	BTB-01333819	0	0	A	B
0	BTB-01338397	0	0	A	B
0	BTB-01347970	0	0	B	A
0	BTB-01355280	0	0	B	A
0	BTB-01395874	0	0	A	B
0	BTB-01412707	0	0	B	A
0	BTB-01422577	0	0	A	B
0	BTB-01422993	0	0	B	A
0	BTB-01439535	0	0	B	A
0	BTB-01441250	0	0	B	A
0	BTB-01447970	0	0	A	B
0	BTB-01457823	0	0	A	B
0	BTB-01578666	0	0	B	A
0	BTB-01605114	0	0	B	A
0	BTB-01698122	0	0	B	A
0	BTB-01703036	0	0	A	B
0	BTB-01727345	0	0	B	A
0	BTB-01731406	0	0	B	A
0	BTB-01732384	0	0	A	B
0	BTB-01735118	0	0	A	B
0	BTB-01754501	0	0	A	B
0	BTB-01793064	0	0	A	B
0	BTB-01794351	0	0	B	A
0	BTB-01825965	0	0	A	B
0	BTB-01848340	0	0	B	A
0	BTB-01855930	0	0	B	A
0	BTB-01876530	0	0	A	B
0	BTB-01878273	0	0	B	A
0	BTB-01878903	0	0	B	A
0	BTB-01889136	0	0	B	A
0	BTB-01901306	0	0	A	B
0	BTB-01936718	0	0	A	B
0	BTB-01977298	0	0	A	B
0	BTB-01981433	0	0	A	B
0	BTB-02001456	0	0	B	A
0	BTB-02007723	0	0	B	A
0	BTB-02024135	0	0	B	A
0	BTB-02030131	0	0	A	B
0	BTB-02044873	0	0	B	A
0	BTB-02047655	0	0	A	B
0	BTB-02069943	0	0	A	B
0	BTB-02074694	0	0	A	B
0	BTB-02082500	0	0	A	B
0	BTB-02087354	0	0	B	A
0	Hapmap23213-BTA-149475	0	0	B	A
0	Hapmap23944-BTA-148850	0	0	B	A
0	Hapmap24009-BTA-154002	0	0	A	B
0	Hapmap24303-BTA-150103	0	0	0	A
0	Hapmap24571-BTA-154685	0	0	B	A
0	Hapmap24656-BTA-132486	0	0	0	A
0	Hapmap24859-BTA-152258	0	0	A	B
0	Hapmap25486-BTC-072553	0	0	B	A
0	Hapmap25709-BTC-045137	0	0	A	B
0	Hapmap25752-BTC-064152	0	0	A	B
0	Hapmap26598-BTC-062212	0	0	B	A
0	Hapmap26699-BTA-147881	0	0	A	B
0	Hapmap26706-BTA-149248	0	0	B	A
0	Hapmap26858-BTC-044514	0	0	0	B
0	Hapmap26885-BTC-055761	0	0	A	B
0	Hapmap31121-BTA-146191	0	0	B	A
0	Hapmap31805-BTA-154485	0	0	A	B
0	Hapmap32833-BTA-149079	0	0	B	A
0	Hapmap32865-BTA-160282	0	0	0	A
0	Hapmap34569-BES3_Contig278_695	0	0	A	B
0	Hapmap35505-SCAFFOLD140152_16714	0	0	A	B
0	Hapmap35581-SCAFFOLD50571_5477	0	0	A	B
0	Hapmap36314-SCAFFOLD35866_10767	0	0	A	B
0	Hapmap38228-BTA-46092	0	0	B	A
0	Hapmap38362-BTA-94562	0	0	A	B
0	Hapmap38636-BTA-85817	0	0	A	B
0	Hapmap39261-BTA-29176	0	0	B	A
0	Hapmap39330-BTA-42256	0	0	A	B
0	Hapmap39460-BTA-109014	0	0	B	A
0	Hapmap39600-BTA-89434	0	0	B	A
0	Hapmap39620-BTA-113785	0	0	B	A
0	Hapmap39761-BTA-56365	0	0	B	A
0	Hapmap40288-BTA-53901	0	0	A	B
0	Hapmap41570-BTA-53399	0	0	A	B
0	Hapmap42014-BTA-96005	0	0	A	B
0	Hapmap42555-BTA-44494	0	0	B	A
0	Hapmap43001-BTA-63377	0	0	B	A
0	Hapmap43039-BTA-76358	0	0	A	B
0	Hapmap43061-BTA-81117	0	0	B	A
0	Hapmap43206-BTA-22232	0	0	A	B
0	Hapmap43434-BTA-101201	0	0	B	A
0	Hapmap43646-BTA-66397	0	0	A	B
0	Hapmap43827-BTA-28415	0	0	B	A
0	Hapmap44214-BTA-15727	0	0	B	A
0	Hapmap44335-BTA-106037	0	0	B	A
0	Hapmap4685-BTA-29671	0	0	B	A
0	Hapmap46956-BTA-122667	0	0	A	B
0	Hapmap47397-BTA-74925	0	0	A	B
0	Hapmap47554-BTA-26517	0	0	B	A
0	Hapmap48787-BTA-49360	0	0	B	A
0	Hapmap48868-BTA-71461	0	0	A	B
0	Hapmap48888-BTA-77296	0	0	B	A
0	Hapmap50054-BTA-61605	0	0	A	B
0	Hapmap50150-BTA-90793	0	0	A	B
0	Hapmap51328-BTA-85326	0	0	A	B
0	Hapmap51485-BTA-71438	0	0	A	B
0	Hapmap51925-BTA-94320	0	0	B	A
0	Hapmap52254-rs29014412	0	0	A	B
0	Hapmap53194-rs29011154	0	0	A	B
0	Hapmap53597-rs29010787	0	0	B	A
0	Hapmap54219-rs29017006	0	0	A	B
0	Hapmap57119-rs29009973	0	0	B	A
0	Hapmap58838-rs29018758	0	0	A	B
0	Hapmap59169-rs29012644	0	0	B	A
0	Hapmap60647-rs29027341	0	0	A	B
0	Hapmap60744-rs29013916	0	0	B	A
0	Hapmap60778-rs29021716	0	0	A	B
0	Hapmap61117-rs29023044	0	0	B	A
0	INRA-185	0	0	0	B
0	INRA-192	0	0	A	B
0	INRA-198	0	0	A	B
0	INRA-202	0	0	A	B
0	INRA-214	0	0	0	B
0	INRA-278	0	0	0	B
0	INRA-301	0	0	A	B
0	INRA-331	0	0	B	A
0	INRA-338	0	0	A	B
0	INRA-351	0	0	A	B
0	INRA-357	0	0	A	B
0	INRA-383	0	0	0	A
0	INRA-396	0	0	0	B
0	INRA-402	0	0	A	B
0	INRA-443	0	0	A	B
0	INRA-459	0	0	A	B
0	INRA-609	0	0	0	A
0	INRA-615	0	0	B	A
0	INRA-670	0	0	B	A
0	INRA-681	0	0	B	A
0	INRA-695	0	0	0	B
0	INRA-696	0	0	B	A
0	UA-IFASA-2402	0	0	A	B
0	UA-IFASA-5862	0	0	B	A
0	UA-IFASA-6924	0	0	0	B
0	UA-IFASA-6936	0	0	B	A
0	UA-IFASA-7108	0	0	B	A
0	UA-IFASA-7656	0	0	0	A
0	UA-IFASA-7773	0	0	A	B
0	UA-IFASA-9363	0	0	B	A
0	UA-IFASA-9625	0	0	A	B
1	Hapmap43437-BTA-101873	0	135098	A	B
1	ARS-BFGL-NGS-16466	0	267940	A	B
1	ARS-BFGL-NGS-19289	0	305793	0	A
1	ARS-BFGL-NGS-105096	0	353745	A	B
1	Hapmap34944-BES1_Contig627_1906	0	393248	A	B
1	BTA-07251-no-rs	0	434180	A	B
1	ARS-BFGL-NGS-98142	0	471078	A	B
1	Hapmap53946-rs29015852	0	516404	B	A
1	ARS-BFGL-NGS-114208	0	533815	A	B
1	ARS-BFGL-NGS-66449	0	571340	B	A
1	ARS-BFGL-NGS-51647	0	654413	A	B
1	ARS-BFGL-BAC-32770	0	845494	A	B
1	ARS-BFGL-NGS-65067	0	883895	A	B
1	ARS-BFGL-BAC-31497	0	905632	B	A
1	ARS-BFGL-BAC-32722	0	929617	B	A
1	ARS-BFGL-BAC-34682	0	950841	A	B
1	ARS-BFGL-NGS-3964	0	974586	A	B
1	ARS-BFGL-NGS-98203	0	1009504	A	B
1	ARS-BFGL-BAC-36895	0	1078256	B	A
1	ARS-BFGL-BAC-2376	0	1114422	A	B
1	ARS-BFGL-BAC-31722	0	1189382	B	A
1	BTA-49284-no-rs	0	1209308	B	A
1	ARS-BFGL-BAC-6557	0	1234172	A	B
1	ARS-BFGL-BAC-7196	0	1264369	A	B
1	ARS-BFGL-BAC-12931	0	1288510	B	A
1	ARS-BFGL-BAC-649	0	1312323	A	B
1	ARS-BFGL-BAC-14857	0	1336351	B	A
1	Hapmap53766-ss46526150	0	1359951	B	A
1	ARS-BFGL-NGS-115971	0	1385605	A	B
1	ARS-BFGL-NGS-62826	0	1436503	A	B
1	BTA-39394-no-rs	0	1513277	B	A
1	ARS-BFGL-NGS-109301	0	1543411	A	B
1	ARS-BFGL-NGS-105306	0	1582828	A	B
1	ARS-BFGL-NGS-87636	0	1603944	A	B
1	Hapmap24070-BTA-123581	0	1625471	A	B
1	ARS-BFGL-BAC-4980	0	1646700	B	A
1	ARS-BFGL-NGS-39992	0	1668494	A	B
1	ARS-BFGL-BAC-754	0	1712261	0	B
1	ARS-BFGL-BAC-13059	0	1760113	A	B
1	ARS-BFGL-BAC-14930	0	1782724	B	A
1	ARS-BFGL-BAC-15552	0	1805584	B	A
1	ARS-BFGL-BAC-15580	0	1828653	B	A
1	ARS-BFGL-NGS-11433	0	1851399	A	B
1	ARS-BFGL-NGS-25183	0	1896112	B	A
1	ARS-BFGL-NGS-76349	0	1921756	A	B
1	ARS-BFGL-BAC-16253	0	1953465	A	B
1	ARS-BFGL-BAC-7317	0	1983902	A	B
1	ARS-BFGL-BAC-11152	0	2013659	0	B
1	ARS-BFGL-NGS-29653	0	2049400	A	B
1	ARS-BFGL-BAC-14982	0	2089647	A	B
1	BTA-120704-no-rs	0	2128924	A	B
1	ARS-BFGL-BAC-6733	0	2173375	A	B
1	ARS-BFGL-NGS-85297	0	2211567	B	A
1	ARS-BFGL-NGS-16727	0	2291153	A	B
1	ARS-BFGL-NGS-115671	0	2313042	B	A
1	ARS-BFGL-NGS-71085	0	2393763	A	B
1	ARS-BFGL-NGS-21352	0	2415018	A	B
1	ARS-BFGL-NGS-103391	0	2462297	B	A
1	ARS-BFGL-NGS-22858	0	2524748	A	B
1	ARS-BFGL-NGS-17308	0	2550992	B	A
1	ARS-BFGL-NGS-92033	0	2582894	A	B
1	ARS-BFGL-NGS-89044	0	2645246	A	B
1	ARS-BFGL-NGS-79093	0	2676888	A	B
1	ARS-BFGL-NGS-58892	0	2714141	B	A
1	ARS-BFGL-NGS-98287	0	2749920	A	B
1	BTB-00001612	0	2771830	B	A
1	Hapmap53592-rs29009975	0	2799458	B	A
1	ARS-BFGL-NGS-15775	0	2847001	A	B
1	ARS-BFGL-NGS-59192	0	2886955	A	B
1	ARS-BFGL-NGS-101618	0	2909025	B	A
1	BTB-00001299	0	2942947	A	B
1	ARS-BFGL-NGS-37412	0	2977063	A	B
1	ARS-BFGL-NGS-16784	0	3010948	B	A
1	BTB-02081949	0	3079342	A	B
1	BTB-00001074	0	3116101	B	A
1	ARS-BFGL-NGS-43924	0	3148834	A	B
1	ARS-BFGL-NGS-30999	0	3197378	A	B
1	Hapmap57114-rs29012843	0	3248926	B	A
1	ARS-USMARC-Parent-DQ381153-rs29012842	0	3249057	B	A
1	ARS-BFGL-NGS-37505	0	3295844	A	B
1	ARS-BFGL-NGS-75879	0	3322254	0	A
1	ARS-BFGL-NGS-107481	0	3343059	A	B
1	ARS-BFGL-NGS-108686	0	3377291	A	B
1	BTA-31687-no-rs	0	3404571	A	B
1	ARS-BFGL-NGS-36096	0	3433611	A	B
1	BTA-32603-no-rs	0	3459530	A	B
1	ARS-BFGL-NGS-109014	0	3495838	B	A
1	ARS-BFGL-NGS-69957	0	3541738	A	B
1	ARS-BFGL-NGS-43005	0	3568205	A	B
1	Hapmap59750-rs29024375	0	3601437	A	B
1	BTB-00002335	0	3628012	B	A
1	ARS-BFGL-NGS-107287	0	3649944	A	B
1	Hapmap42514-BTA-33574	0	3687110	B	A
1	ARS-BFGL-NGS-81011	0	3792863	B	A
1	BTB-00003162	0	3846214	B	A
1	BTB-00003073	0	3873380	A	B
1	BTB-00002966	0	3913742	A	B
1	ARS-BFGL-BAC-15173	0	3953844	B	A
1	BTB-00002874	0	3999035	A	B
1	BTA-34568-no-rs	0	4029125	A	B
1	Hapmap42913-BTA-33619	0	4052161	A	B
1	BTA-33606-no-rs	0	4076896	A	B
1	BTB-00002687	0	4104195	A	B
1	BTB-02052459	0	4212793	B	A
1	BTB-01747944	0	4282516	B	A
1	BTB-01991572	0	4290404	A	B
1	BTB-02105769	0	4311365	A	B
1	ARS-BFGL-NGS-65157	0	4348137	B	A
1	ARS-BFGL-NGS-51353	0	4392600	B	A
1	BTB-01996267	0	4451105	B	A
1	Hapmap38555-BTA-101264	0	4602508	A	B
1	BTB-01160548	0	4626587	B	A
1	BTB-01160486	0	4648383	B	A
1	Hapmap60540-rs29021339	0	4727118	A	B
1	BTB-01160333	0	4755056	A	B
1	Hapmap60652-rs29022048	0	4784221	A	B
1	BTB-01160178	0	4827245	B	A
1	ARS-BFGL-NGS-111125	0	4910208	B	A
1	BTB-01160026	0	4933748	B	A
1	BTB-01159977	0	4957717	B	A
1	BTB-01159966	0	4986591	A	B
1	Hapmap44178-BTA-101248	0	5010974	A	B
1	ARS-BFGL-NGS-114983	0	5034441	A	B
1	BTB-01728863	0	5179453	A	B
1	BTB-00003983	0	5215680	B	A
1	ARS-BFGL-NGS-100349	0	5319965	A	B
1	BTA-123503-no-rs	0	5351369	B	A
1	BTA-122021-no-rs	0	5374084	B	A
1	BTB-00003770	0	5398072	A	B
1	BTB-00003715	0	5428215	A	B
1	Hapmap38892-BTA-36614	0	5496635	A	B
1	BTB-00003652	0	5519845	A	B
1	BTA-120711-no-rs	0	5541297	A	B
1	BTA-36594-no-rs	0	5568133	A	B
1	BTA-35637-no-rs	0	5610335	A	B
1	ARS-BFGL-NGS-115182	0	5649323	A	B
1	BTA-35610-no-rs	0	5671987	A	B
1	BTA-35598-no-rs	0	5712202	A	B
1	Hapmap58931-rs29010773	0	5741816	A	B
1	BTA-15152-rs29026517	0	5776974	A	B
1	BTB-01560572	0	5821018	A	B
1	BTB-01560539	0	5849779	A	B
1	BTB-01560502	0	5880498	A	B
1	Hapmap36132-SCAFFOLD45728_8109	0	5906404	0	A
1	ARS-BFGL-NGS-113844	0	5936648	A	B
1	ARS-BFGL-NGS-28832	0	5962522	B	A
1	BTB-01489336	0	5997487	A	B
1	ARS-BFGL-NGS-115389	0	6024691	0	A
1	BTB-01489466	0	6082018	A	B
1	Hapmap56173-ss46526166	0	6154638	A	B
1	Hapmap51901-BTA-42438	0	6187555	A	B
1	BTA-43315-no-rs	0	6254730	A	B
1	ARS-BFGL-NGS-109057	0	6307443	A	B
1	ARS-BFGL-NGS-41525	0	6383413	B	A
1	Hapmap34831-BES10_Contig712_1090	0	6432366	A	B
1	UA-IFASA-8265	0	6492449	B	A
1	BTA-44295-no-rs	0	6526757	B	A
1	BTA-44308-no-rs	0	6565463	A	B
1	BTA-45181-no-rs	0	6623322	A	B
1	BTA-45221-no-rs	0	6674252	B	A
1	Hapmap39203-BTA-46163	0	6821798	0	B
1	ARS-BFGL-NGS-96381	0	6846585	A	B
1	BTA-46228-no-rs	0	6882069	A	B
1	BTA-46243-no-rs	0	6940697	B	A
1	BTA-47159-no-rs	0	6967148	B	A
1	BTA-16441-no-rs	0	7013625	A	B
1	ARS-BFGL-NGS-62077	0	7035977	B	A
1	BTB-00004951	0	7162655	A	B
1	ARS-BFGL-NGS-38621	0	7212793	A	B
1	ARS-BFGL-NGS-103833	0	7260284	A	B
1	Hapmap44081-BTA-48210	0	7297592	A	B
1	ARS-BFGL-NGS-114174	0	7344117	B	A
1	BTA-48234-no-rs	0	7370460	A	B
1	BTA-29644-no-rs	0	7405025	A	B
1	Hapmap48967-BTA-97940	0	7483936	B	A
1	BTB-01493780	0	7530524	B	A
1	ARS-BFGL-NGS-28409	0	7580840	0	A
1	Hapmap48369-BTA-50306	0	7627111	B	A
1	BTA-50285-no-rs	0	7669386	B	A
1	Hapmap41255-BTA-40460	0	7706031	A	B
1	BTA-114657-no-rs	0	7728571	B	A
1	ARS-BFGL-NGS-116504	0	7755400	A	B
1	BTA-114662-no-rs	0	7782816	A	B
1	BTB-02037768	0	7906300	B	A
1	ARS-BFGL-NGS-105113	0	7943430	A	B
1	ARS-BFGL-NGS-44292	0	8054589	A	B
1	ARS-BFGL-BAC-32146	0	8132280	B	A
1	Hapmap42827-BTA-116887	0	8148041	B	A
1	BTA-116886-no-rs	0	8169172	A	B
1	ARS-BFGL-NGS-109383	0	8217339	B	A
1	Hapmap54851-rs29025437	0	8286930	A	B
1	ARS-BFGL-NGS-119108	0	8347160	B	A
1	BTA-94232-no-rs	0	8377141	A	B
1	ARS-BFGL-BAC-27364	0	8437530	B	A
1	BTA-120428-no-rs	0	8519686	B	A
1	Hapmap49483-BTA-120432	0	8627862	A	B
1	Hapmap59566-rs29024165	0	8837296	A	B
1	BTA-120430-no-rs	0	8895681	A	B
1	Hapmap58026-ss46526282	0	8963404	B	A
1	Hapmap52559-rs29015773	0	8998063	B	A
1	ARS-BFGL-NGS-118398	0	9019409	B	A
1	ARS-BFGL-NGS-40533	0	9072009	A	B
1	ARS-BFGL-NGS-14644	0	9114098	B	A
1	Hapmap39995-BTA-39516	0	9323844	A	B
1	Hapmap50953-BTA-39491	0	9375752	A	B
1	BTA-38496-no-rs	0	9404794	B	A
1	ARS-BFGL-NGS-41048	0	9484167	A	B
1	ARS-BFGL-NGS-113570	0	9601018	B	A
1	Hapmap54975-rs29019203	0	9636803	B	A
1	Hapmap49138-BTA-37549	0	9768177	B	A
1	Hapmap38504-BTA-51402	0	9798988	B	A
1	UA-IFASA-5979	0	9852144	B	A
1	ARS-BFGL-NGS-548	0	9900095	A	B
1	ARS-BFGL-NGS-43310	0	9940497	B	A
1	ARS-BFGL-NGS-1296	0	9942902	B	A
1	Hapmap38887-BTA-22281	0	9982398	A	B
1	Hapmap57724-rs29022825	0	10056851	B	A
1	Hapmap44892-BTA-50337	0	10102749	B	A
1	BTA-50328-no-rs	0	10125531	B	A
1	ARS-BFGL-NGS-108684	0	10149581	B	A
1	Hapmap25334-BTA-160518	0	10274301	B	A
1	ARS-BFGL-NGS-113551	0	10369662	B	A
1	BTA-52266-no-rs	0	10404023	A	B
1	Hapmap51416-BTA-19350	0	10416295	A	B
1	ARS-BFGL-NGS-113751	0	10468415	B	A
1	Hapmap49509-BTA-17127	0	10587853	A	B
1	BTA-122626-no-rs	0	10643238	B	A
1	Hapmap60823-rs29019235	0	10717144	A	B
1	ARS-BFGL-NGS-36767	0	10776728	A	B
1	Hapmap40304-BTA-17131	0	10848225	B	A
1	ARS-BFGL-NGS-84168	0	10925802	B	A
1	Hapmap38737-BTA-22640	0	11023298	A	B
1	ARS-BFGL-BAC-6567	0	11109125	0	B
1	Hapmap54322-rs29009637	0	11158004	A	B
1	Hapmap43814-BTA-22629	0	11221889	A	B
1	BTA-22639-no-rs	0	11255831	B	A
1	Hapmap40340-BTA-19161	0	11290827	A	B
1	Hapmap55642-rs29027263	0	11379578	A	B
1	BTA-29334-no-rs	0	11400265	B	A
1	Hapmap50731-BTA-55344	0	11603310	A	B
1	BTA-55326-no-rs	0	11635104	A	B
1	ARS-BFGL-NGS-115663	0	11743590	B	A
1	ARS-BFGL-BAC-13575	0	11767093	A	B
1	BTA-54331-no-rs	0	11818998	A	B
1	Hapmap55464-rs29015665	0	11865992	A	B
1	BTA-54318-no-rs	0	11887794	B	A
1	Hapmap24370-BTA-123717	0	11982766	B	A
1	BTB-00005611	0	12196038	B	A
1	ARS-BFGL-NGS-28701	0	12223821	A	B
1	ARS-BFGL-BAC-14244	0	12342374	B	A
1	Hapmap60346-rs29019231	0	12380238	B	A
1	Hapmap28058-BTA-161831	0	12468631	B	A
1	Hapmap38791-BTA-89194	0	12587339	0	B
1	ARS-BFGL-BAC-11044	0	12805406	A	B
1	ARS-BFGL-BAC-11034	0	12839893	A	B
1	Hapmap41477-BTA-20618	0	12889396	B	A
1	ARS-BFGL-BAC-685	0	12996787	A	B
1	BTA-93452-no-rs	0	13019983	B	A
1	Hapmap24222-BTA-88936	0	13089432	B	A
1	ARS-BFGL-BAC-673	0	13220647	A	B
1	Hapmap61111-rs29019811	0	13258809	0	B
1	ARS-BFGL-NGS-21333	0	13304658	A	B
1	BTA-89311-no-rs	0	13376687	A	B
1	Hapmap38049-BTA-104527	0	13462673	A	B
1	BTA-103292-no-rs	0	13979316	B	A
1	ARS-BFGL-NGS-26402	0	14025660	B	A
1	Hapmap24335-BTA-127763	0	14064065	A	B
1	ARS-BFGL-BAC-14883	0	14102864	B	A
1	ARS-BFGL-NGS-104754	0	14260986	A	B
1	DIAS-91	0	14350694	0	B
1	Hapmap52363-rs29013338	0	14417802	B	A
1	ARS-BFGL-NGS-27558	0	14438946	A	B
1	ARS-BFGL-NGS-107530	0	14468037	A	B
1	BTB-01807638	0	14502746	A	B
1	BTA-28028-no-rs	0	14551165	B	A
1	BTB-00502293	0	14587033	B	A
1	BTB-00502247	0	14626307	B	A
1	BTB-00502081	0	14669727	B	A
1	BTB-01487662	0	14693262	B	A
1	BTA-97382-no-rs	0	14708162	A	B
1	ARS-BFGL-BAC-12976	0	14762256	0	A
1	BTB-01224604	0	14853644	B	A
1	Hapmap51685-BTA-113867	0	14876816	B	A
1	Hapmap50227-BTA-113868	0	14909272	A	B
1	BTB-01224765	0	14961941	A	B
1	ARS-BFGL-NGS-78179	0	15048776	A	B
1	ARS-BFGL-NGS-102441	0	15071831	A	B
1	ARS-BFGL-BAC-13008	0	15091381	A	B
1	BTB-01225182	0	15109714	B	A
1	BTA-113886-no-rs	0	15122719	B	A
1	BTA-113888-no-rs	0	15149266	A	B
1	BTB-01225435	0	15188359	B	A
1	BTA-28351-no-rs	0	15424055	0	B
1	ARS-BFGL-NGS-35955	0	15506990	0	B
1	Hapmap58809-rs29017514	0	15528039	A	B
1	BTB-01193748	0	15562295	B	A
1	BTB-01193581	0	15605365	A	B
1	BTB-00569345	0	15646164	B	A
1	ARS-BFGL-NGS-95377	0	15677492	A	B
1	BTB-00569130	0	15713535	A	B
1	BTB-01193494	0	15755523	B	A
1	ARS-BFGL-NGS-109692	0	15796320	B	A
1	Hapmap41782-BTA-16216	0	15853040	A	B
1	BTB-01999110	0	15893046	A	B
1	ARS-BFGL-NGS-32422	0	15937076	A	B
1	UA-IFASA-6298	0	15976386	A	B
1	BTA-110801-no-rs	0	16094228	A	B
1	BTB-01650452	0	16119771	A	B
1	Hapmap50624-BTA-22932	0	16145053	B	A
1	BTB-01919348	0	16196001	B	A
1	BTB-01084253	0	16245203	A	B
1	BTB-01084177	0	16277524	A	B
1	BTB-01084226	0	16367685	B	A
1	BTB-01083987	0	16452185	A	B
1	Hapmap51162-BTA-118728	0	16477085	B	A
1	ARS-BFGL-NGS-22727	0	16525498	A	B
1	BTB-01872049	0	16585111	A	B
1	BTB-01872101	0	16612097	B	A
1	BTA-118719-no-rs	0	16673009	B	A
1	Hapmap60239-rs29019581	0	16715975	A	B
1	Hapmap39625-BTA-118605	0	16744848	B	A
1	Hapmap25883-BTA-155422	0	16797316	A	B
1	BTB-00757818	0	16831770	A	B
1	BTB-00757868	0	16886289	A	B
1	BTB-00757888	0	16923285	A	B
1	ARS-BFGL-NGS-51809	0	16963232	A	B
1	BTA-118731-no-rs	0	16997662	A	B
1	Hapmap55434-rs29009793	0	17021138	B	A
1	ARS-BFGL-BAC-11101	0	17050262	B	A
1	BTB-01083468	0	17073972	B	A
1	Hapmap44195-BTA-112008	0	17124625	B	A
1	Hapmap54349-rs29011587	0	17160556	A	B
1	Hapmap48613-BTA-112066	0	17296638	B	A
1	BTA-20344-no-rs	0	17330771	A	B
1	BTB-01846351	0	17358448	A	B
1	ARS-BFGL-NGS-112632	0	17425222	A	B
1	BTB-00005987	0	17448939	B	A
1	Hapmap44269-BTA-67047	0	17504974	B	A
1	ARS-BFGL-NGS-104769	0	17641624	A	B
1	ARS-BFGL-NGS-26632	0	17790637	A	B
1	BTB-00006408	0	17868835	B	A
1	Hapmap28603-BTA-123758	0	17930486	B	A
1	ARS-BFGL-NGS-99611	0	18002981	A	B
1	BTB-01511592	0	18028700	A	B
1	BTB-01511655	0	18052292	B	A
1	BTB-01511695	0	18099231	A	B
1	BTB-01511764	0	18131757	A	B
1	BTB-01931918	0	18170722	A	B
1	Hapmap60697-rs29009870	0	18188932	B	A
1	Hapmap50395-BTA-57301	0	18231821	A	B
1	Hapmap33466-BTA-107178	0	18285474	A	B
1	Hapmap33221-BTA-149880	0	18353847	A	B
1	Hapmap32384-BTA-160993	0	18437724	B	A
1	BTB-01890165	0	18459886	B	A
1	BTB-01342789	0	18508517	B	A
1	Hapmap47551-BTA-25902	0	18578077	B	A
1	BTA-120923-no-rs	0	18653402	A	B
1	BTA-26174-no-rs	0	18724083	0	B
1	ARS-BFGL-NGS-111605	0	18758665	A	B
1	ARS-BFGL-NGS-119653	0	18790047	0	B
1	ARS-BFGL-BAC-6686	0	18831871	B	A
1	ARS-BFGL-NGS-94650	0	18909161	A	B
1	ARS-BFGL-NGS-7429	0	18946871	B	A
1	BTA-39405-no-rs	0	18980052	A	B
1	BTA-39402-no-rs	0	19036300	A	B
1	ARS-BFGL-NGS-1416	0	19142015	A	B
1	ARS-BFGL-NGS-29732	0	19182174	A	B
1	BTA-109550-no-rs	0	19321965	A	B
1	Hapmap38278-BTA-104803	0	19431193	B	A
1	BTA-119061-no-rs	0	19592552	B	A
1	BTA-39399-no-rs	0	19641727	A	B
1	UA-IFASA-3994	0	19667901	A	B
1	ARS-BFGL-BAC-11761	0	19709807	B	A
1	Hapmap43257-BTA-39396	0	19743015	A	B
1	ARS-BFGL-BAC-11750	0	19778380	B	A
1	Hapmap51222-BTA-39456	0	19805218	B	A
1	ARS-BFGL-NGS-34218	0	19829143	A	B
1	Hapmap51978-BTA-39455	0	19854736	A	B
1	ARS-BFGL-NGS-55093	0	19975742	0	B
1	BTA-39450-no-rs	0	20056335	A	B
1	ARS-BFGL-NGS-116430	0	20084515	B	A
1	Hapmap49594-BTA-39447	0	20165566	A	B
1	ARS-BFGL-BAC-15578	0	20192420	A	B
1	ARS-BFGL-NGS-10334	0	20213558	A	B
1	BTA-39438-no-rs	0	20296459	B	A
1	Hapmap28298-BTA-123775	0	20342544	A	B
1	Hapmap28872-BTA-162555	0	20419112	B	A
1	Hapmap52794-rs29023743	0	20503996	A	B
1	Hapmap54489-rs29018413	0	20594409	A	B
1	Hapmap60044-rs29010295	0	20634675	A	B
1	Hapmap26189-BTA-157760	0	20676181	A	B
1	ARS-BFGL-NGS-68915	0	20697089	B	A
1	Hapmap45407-BTA-116763	0	20721169	A	B
1	UA-IFASA-1500	0	20775439	A	B
1	UA-IFASA-9700	0	20808469	A	B
1	Hapmap39987-BTA-25749	0	20849417	A	B
1	ARS-BFGL-NGS-41203	0	20956918	A	B
1	Hapmap26436-BTA-152791	0	20999269	B	A
1	Hapmap49929-BTA-24619	0	21033225	B	A
1	BTB-01332064	0	21057186	B	A
1	Hapmap32650-BTA-162311	0	21110758	B	A
1	ARS-BFGL-NGS-100534	0	21145921	A	B
1	Hapmap53902-rs29027390	0	21224496	A	B
1	BTB-01332122	0	21264221	B	A
1	BTB-01210202	0	21330326	B	A
1	Hapmap34985-BES1_Contig424_935	0	21355656	B	A
1	BTB-01210232	0	21429051	A	B
1	BTB-01116126	0	21574286	A	B
1	BTB-01116136	0	21600761	B	A
1	Hapmap42716-BTA-88423	0	21629263	A	B
1	BTB-01116164	0	21656798	A	B
1	DPI-50	0	21693513	B	A
1	BTB-01897472	0	21714209	B	A
1	BTB-01798639	0	21747892	A	B
1	BTA-07140-rs29026807	0	21772072	B	A
1	BTB-01116193	0	21800968	A	B
1	ARS-BFGL-NGS-51361	0	21864313	A	B
1	ARS-BFGL-BAC-15637	0	21925903	A	B
1	UA-IFASA-9053	0	21965277	A	B
1	Hapmap26157-BTA-148092	0	21992025	B	A
1	ARS-BFGL-NGS-117957	0	22031001	B	A
1	BTB-00010729	0	22074275	A	B
1	BTA-59229-no-rs	0	22110938	B	A
1	BTB-00010930	0	22148647	B	A
1	ARS-BFGL-NGS-118519	0	22187222	A	B
1	Hapmap58795-rs29016849	0	22387382	B	A
1	BTA-120720-no-rs	0	22407486	B	A
1	BTB-00008450	0	22434512	B	A
1	BTB-00011076	0	22510052	B	A
1	BTB-01668820	0	22590942	B	A
1	BTB-02025707	0	22630942	A	B
1	BTB-01437861	0	22662759	B	A
1	BTB-01548042	0	22720015	A	B
1	BTB-01438016	0	22823600	B	A
1	ARS-BFGL-NGS-46591	0	22863734	A	B
1	BTB-01562871	0	22888847	B	A
1	Hapmap52694-rs29013683	0	22943646	A	B
1	ARS-BFGL-NGS-97225	0	22985729	B	A
1	BTB-01153475	0	23071253	B	A
1	BTB-01153166	0	23127016	A	B
1	ARS-BFGL-NGS-29682	0	23170625	A	B
1	BTB-01153392	0	23217832	B	A
1	BTB-01153206	0	23255987	B	A
1	BTB-01153241	0	23307655	A	B
1	Hapmap32844-BTA-151959	0	23374361	B	A
1	BTB-01821892	0	23421942	A	B
1	BTB-01885509	0	23445630	B	A
1	ARS-BFGL-BAC-16283	0	23489264	B	A
1	BTB-00008466	0	23510619	B	A
1	Hapmap60828-rs29019992	0	23611389	A	B
1	ARS-BFGL-NGS-110541	0	23649052	B	A
1	ARS-BFGL-BAC-6737	0	23680672	A	B
1	BTA-49255-no-rs	0	23713018	B	A
1	BTA-49259-no-rs	0	23734326	A	B
1	ARS-BFGL-BAC-6735	0	23756881	0	B
1	BTA-49269-no-rs	0	23794188	B	A
1	Hapmap39273-BTA-49264	0	23847228	A	B
1	BTB-01976950	0	23869907	A	B
1	BTB-00007697	0	23920676	A	B
1	BTB-00007705	0	23938895	B	A
1	ARS-BFGL-NGS-103546	0	23973432	A	B
1	UA-IFASA-5116	0	24001042	A	B
1	BTB-00007842	0	24032482	A	B
1	BTB-00007882	0	24057738	B	A
1	Hapmap52764-rs29022780	0	24143414	A	B
1	BTA-39462-no-rs	0	24166595	B	A
1	BTB-00008090	0	24196197	A	B
1	ARS-BFGL-NGS-57091	0	24223635	A	B
1	BTA-49236-no-rs	0	24255576	A	B
1	BTB-00008277	0	24278057	B	A
1	Hapmap52220-rs29016259	0	24302207	A	B
1	BTA-15153-rs29026518	0	24360390	0	A
1	BTA-69170-no-rs	0	24397247	A	B
1	Hapmap54584-rs29014870	0	24430863	A	B
1	BTB-00014123	0	24466535	B	A
1	BTB-00014074	0	24503396	B	A
1	ARS-BFGL-BAC-11218	0	24549757	B	A
1	BTB-00010532	0	24692046	B	A
1	ARS-BFGL-BAC-14984	0	24735033	B	A
1	BTB-00010474	0	24757983	A	B
1	ARS-BFGL-NGS-85045	0	24779790	B	A
1	Hapmap39274-BTA-49324	0	24802375	B	A
1	ARS-BFGL-NGS-115371	0	24835526	A	B
1	BTB-00010021	0	24880710	B	A
1	BTA-49319-no-rs	0	24920136	B	A
1	BTA-49313-no-rs	0	24950186	A	B
1	Hapmap53715-rs29017639	0	24982221	A	B
1	BTB-00009762	0	25010799	B	A
1	ARS-BFGL-NGS-82685	0	25049866	A	B
1	BTA-49297-no-rs	0	25122738	0	B
1	BTA-49289-no-rs	0	25154731	B	A
1	BTB-00009499	0	25194061	0	A
1	BTA-49287-no-rs	0	25220003	A	B
1	ARS-BFGL-NGS-103498	0	25244741	A	B
1	Hapmap50707-BTA-49285	0	25271869	A	B
1	ARS-BFGL-BAC-13086	0	25289457	A	B
1	ARS-BFGL-NGS-34568	0	25321721	B	A
1	BTA-49283-no-rs	0	25426409	B	A
1	ARS-BFGL-BAC-16299	0	25471181	B	A
1	ARS-BFGL-NGS-16145	0	25502991	A	B
1	BTB-00009327	0	25542671	B	A
1	BTB-00009271	0	25576064	A	B
1	BTB-00009232	0	25607948	B	A
1	ARS-BFGL-NGS-20807	0	25647321	A	B
1	BTB-00009156	0	25685179	A	B
1	Hapmap26753-BTA-158146	0	25789986	A	B
1	BTA-114108-no-rs	0	25889667	0	B
1	ARS-BFGL-NGS-20230	0	25964080	B	A
1	ARS-BFGL-NGS-36242	0	26038159	B	A
1	ARS-BFGL-NGS-50954	0	26063684	B	A
1	ARS-BFGL-NGS-62746	0	26127654	0	B
1	BTB-01484696	0	26150433	A	B
1	ARS-BFGL-BAC-13724	0	26223335	A	B
1	Hapmap52417-rs29016891	0	26259422	A	B
1	Hapmap50927-BTA-28806	0	26307924	A	B
1	Hapmap59621-rs29013246	0	26393362	B	A
1	ARS-BFGL-NGS-11151	0	26425477	A	B
1	Hapmap50928-BTA-28811	0	26453228	A	B
1	ARS-BFGL-BAC-13744	0	26644526	A	B
1	BTB-01265899	0	26674804	A	B
1	ARS-BFGL-BAC-5834	0	26710358	B	A
1	Hapmap51561-BTA-120459	0	26782245	B	A
1	BTB-01265720	0	26821811	A	B
1	BTB-01265513	0	26873390	B	A
1	BTB-01533869	0	26920553	A	B
1	Hapmap33501-BTA-152681	0	26966818	B	A
1	BTA-108804-no-rs	0	27034490	A	B
1	Hapmap29626-BTA-155192	0	27057982	B	A
1	Hapmap52574-rs29013556	0	27101326	A	B
1	Hapmap42876-BTA-23541	0	27145992	A	B
1	ARS-BFGL-NGS-115015	0	27181523	A	B
1	BTB-00011225	0	27249385	A	B
1	ARS-BFGL-NGS-65351	0	27284985	B	A
1	BTB-00011494	0	27324745	B	A
1	ARS-BFGL-NGS-46004	0	27357510	B	A
1	BTA-59258-no-rs	0	27434665	B	A
1	Hapmap50048-BTA-59263	0	27465349	A	B
1	Hapmap51266-BTA-59273	0	27554075	B	A
1	BTB-01285304	0	27761036	A	B
1	BTB-01285382	0	27786985	A	B
1	BTB-01285492	0	27816806	A	B
1	BTB-01285832	0	27980058	B	A
1	ARS-BFGL-NGS-111117	0	28012133	A	B
1	BTB-01285855	0	28034525	A	B
1	Hapmap59457-rs29010971	0	28074319	A	B
1	BTB-01285931	0	28111487	B	A
1	BTB-01334157	0	28162105	A	B
1	BTB-01334086	0	28188573	A	B
1	BTB-01334105	0	28216247	B	A
1	ARS-BFGL-BAC-15050	0	28242625	A	B
1	BTB-01333903	0	28362687	B	A
1	BTB-01333940	0	28413168	A	B
1	BTB-01333973	0	28462034	B	A
1	Hapmap28062-BTA-163502	0	28485185	B	A
1	BTB-00012150	0	28572974	B	A
1	BTB-00012128	0	28599381	A	B
1	ARS-BFGL-BAC-14387	0	28622946	A	B
1	BTB-00011988	0	28648176	A	B
1	ARS-BFGL-NGS-20624	0	28675718	B	A
1	BTB-00011831	0	28769473	B	A
1	BTB-00012396	0	28790870	B	A
1	ARS-BFGL-BAC-15059	0	28868362	B	A
1	ARS-BFGL-NGS-119690	0	28906462	B	A
1	ARS-BFGL-BAC-15061	0	28940539	A	B
1	BTA-59279-no-rs	0	28965587	A	B
1	BTB-00012425	0	28978223	A	B
1	BTB-00012448	0	29004968	B	A
1	BTB-01734615	0	29049389	B	A
1	BTB-01734642	0	29073969	A	B
1	ARS-BFGL-NGS-108911	0	29095768	A	B
1	ARS-BFGL-NGS-100058	0	29130628	B	A
1	ARS-BFGL-NGS-74692	0	29151717	B	A
1	BTB-00012560	0	29195211	B	A
1	Hapmap40010-BTA-59286	0	29242993	B	A
1	BTB-00012627	0	29273705	B	A
1	ARS-BFGL-BAC-11193	0	29303546	B	A
1	ARS-BFGL-NGS-119297	0	29336218	0	B
1	ARS-BFGL-NGS-24142	0	29420091	A	B
1	ARS-BFGL-NGS-101348	0	29454246	B	A
1	ARS-BFGL-NGS-114084	0	29507209	A	B
1	ARS-USMARC-Parent-DQ451555-rs29010795	0	29524658	B	A
1	BTB-00013095	0	29624956	A	B
1	ARS-BFGL-NGS-40513	0	29655324	B	A
1	BTB-02049040	0	29696010	A	B
1	BTB-00013185	0	29703470	A	B
1	ARS-BFGL-BAC-7359	0	29763188	A	B
1	BTA-59299-no-rs	0	29807709	A	B
1	BTB-00013370	0	29849130	B	A
1	BTA-59305-no-rs	0	29889334	A	B
1	BTB-00013460	0	29917811	A	B
1	ARS-BFGL-BAC-7369	0	29984406	0	B
1	ARS-BFGL-NGS-14285	0	30024945	A	B
1	BTA-29609-no-rs	0	30101706	B	A
1	BTB-01370718	0	30156822	B	A
1	BTB-01884758	0	30185657	A	B
1	BTB-01490065	0	30224415	B	A
1	ARS-BFGL-NGS-73149	0	30259943	A	B
1	BTA-97531-no-rs	0	30333360	A	B
1	BTB-01490270	0	30414871	B	A
1	BTB-01739066	0	30465288	B	A
1	BTA-18114-no-rs	0	30543596	B	A
1	ARS-BFGL-NGS-40158	0	30570926	A	B
1	ARS-BFGL-BAC-11830	0	30606444	A	B
1	BTB-01303393	0	30655372	A	B
1	BTB-01303334	0	30701874	A	B
1	BTA-87372-no-rs	0	30724028	A	B
1	BTA-41946-no-rs	0	30744150	A	B
1	Hapmap32039-BTA-131798	0	30813844	B	A
1	Hapmap50687-BTA-41950	0	30865885	B	A
1	BTB-01831270	0	30959924	0	B
1	BTB-00013894	0	30987508	B	A
1	ARS-BFGL-NGS-97949	0	31013633	A	B
1	BTB-00013847	0	31038475	A	B
1	BTA-110980-no-rs	0	31173269	A	B
1	BTB-01653833	0	31206393	B	A
1	BTB-01653794	0	31239593	A	B
1	BTB-01335754	0	31269020	A	B
1	BTB-01335860	0	31325294	B	A
1	Hapmap33671-BTA-153460	0	31407370	A	B
1	ARS-BFGL-NGS-11623	0	31551425	A	B
1	BTB-01843131	0	31659179	A	B
1	ARS-BFGL-NGS-80747	0	31700738	A	B
1	BTB-01657730	0	31774883	A	B
1	BTB-01955576	0	31815750	A	B
1	ARS-BFGL-NGS-64530	0	31840031	B	A
1	BTB-01755357	0	31870106	A	B
1	BTB-02018681	0	31923335	B	A
1	BTB-00014284	0	31991587	A	B
1	Hapmap43017-BTA-69173	0	32036293	A	B
1	BTB-00014368	0	32078797	B	A
1	ARS-BFGL-NGS-1179	0	32115552	A	B
1	BTB-00014413	0	32138151	A	B
1	BTB-00014500	0	32207504	B	A
1	BTB-00014527	0	32251123	A	B
1	Hapmap38175-BTA-69177	0	32309198	B	A
1	Hapmap52004-BTA-69178	0	32340451	A	B
1	BTB-00014686	0	32411801	A	B
1	BTB-00014722	0	32449976	A	B
1	ARS-BFGL-NGS-81358	0	32476659	B	A
1	BTB-00014850	0	32509969	A	B
1	BTB-00014929	0	32558213	A	B
1	BTB-00015102	0	32598751	B	A
1	BTA-69182-no-rs	0	32640760	A	B
1	BTB-00015164	0	32700496	B	A
1	Hapmap58994-rs29021251	0	32738897	B	A
1	Hapmap40138-BTA-69192	0	32781614	A	B
1	ARS-BFGL-NGS-19127	0	32883377	B	A
1	BTB-00016647	0	32905173	B	A
1	ARS-BFGL-BAC-11834	0	32927700	0	A
1	BTA-69212-no-rs	0	32961952	B	A
1	Hapmap32679-BTA-69218	0	33004440	B	A
1	BTB-00015939	0	33036107	B	A
1	BTB-00015961	0	33068789	B	A
1	BTB-00016058	0	33098389	A	B
1	Hapmap48855-BTA-69221	0	33125906	A	B
1	BTA-69226-no-rs	0	33176151	B	A
1	BTA-69229-no-rs	0	33224566	0	A
1	BTB-00901823	0	33284142	A	B
1	BTB-00901868	0	33305018	B	A
1	BTB-00901957	0	33343019	A	B
1	BTB-00902072	0	33376191	B	A
1	BTB-00902144	0	33407744	B	A
1	ARS-BFGL-NGS-26646	0	33435066	0	A
1	ARS-BFGL-NGS-45064	0	33487311	A	B
1	ARS-BFGL-NGS-21650	0	33509735	B	A
1	Hapmap43403-BTA-91448	0	33535419	A	B
1	BTB-01419032	0	33561227	A	B
1	BTA-91456-no-rs	0	33593708	A	B
1	Hapmap34824-BES10_Contig592_452	0	33641578	B	A
1	BTB-01419286	0	33673851	B	A
1	BTA-60805-no-rs	0	33752708	B	A
1	BTB-00929993	0	33806073	A	B
1	ARS-BFGL-BAC-11852	0	33883601	B	A
1	Hapmap55373-rs29027574	0	33933829	B	A
1	BTB-00930093	0	33970922	B	A
1	BTB-00930215	0	33995685	A	B
1	BTB-00930351	0	34033754	A	B
1	Hapmap49364-BTA-89353	0	34076119	A	B
1	BTB-01965833	0	34179096	A	B
1	BTB-01965810	0	34202504	A	B
1	Hapmap43629-BTA-60810	0	34240957	A	B
1	BTB-00930398	0	34274411	B	A
1	BTB-01211075	0	34304788	A	B
1	Hapmap47907-BTA-29493	0	34337867	0	A
1	Hapmap43823-BTA-27227	0	34362750	B	A
1	BTB-01890914	0	34386012	A	B
1	UA-IFASA-4161	0	34407892	B	A
1	BTB-01210899	0	34450639	A	B
1	ARS-BFGL-BAC-12481	0	34492226	A	B
1	BTB-00017000	0	34515637	A	B
1	BTA-79188-no-rs	0	34562999	A	B
1	BTA-111131-no-rs	0	34584932	A	B
1	BTB-01210835	0	34613754	B	A
1	BTB-01210806	0	34635120	A	B
1	BTB-01210766	0	34679130	A	B
1	BTA-111133-no-rs	0	34734151	B	A
1	ARS-BFGL-NGS-100434	0	34864497	B	A
1	BTB-00016718	0	34903570	B	A
1	BTB-00016701	0	34934516	A	B
1	ARS-BFGL-NGS-28489	0	34970709	A	B
1	DPI-55	0	35014129	B	A
1	Hapmap32018-BTA-123851	0	35157504	B	A
1	ARS-BFGL-NGS-55073	0	35198571	B	A
1	BTB-00016898	0	35314693	A	B
1	BTB-00016906	0	35367693	B	A
1	ARS-BFGL-NGS-60721	0	35406392	B	A
1	BTB-01682411	0	35483657	0	A
1	Hapmap24792-BTA-123860	0	35561495	A	B
1	DPI-2	0	35604177	A	B
1	BTA-79199-no-rs	0	35631308	B	A
1	ARS-BFGL-BAC-837	0	35692760	B	A
1	BTB-00017157	0	35812530	B	A
1	Hapmap40144-BTA-79228	0	35892692	0	A
1	ARS-BFGL-NGS-116830	0	35923613	A	B
1	Hapmap41641-BTA-79222	0	35952652	B	A
1	BTB-00017988	0	35993477	A	B
1	ARS-BFGL-NGS-110234	0	36036600	B	A
1	ARS-BFGL-BAC-4996	0	36059447	A	B
1	Hapmap57330-rs29009759	0	36086641	A	B
1	BTA-79216-no-rs	0	36119886	A	B
1	Hapmap48471-BTA-79215	0	36161750	A	B
1	BTB-00017697	0	36181744	B	A
1	ARS-BFGL-BAC-11284	0	36209316	B	A
1	ARS-BFGL-NGS-116207	0	36239709	A	B
1	Hapmap50474-BTA-79209	0	36267086	B	A
1	BTB-00017422	0	36293997	B	A
1	ARS-BFGL-BAC-11294	0	36319993	A	B
1	BTA-79205-no-rs	0	36374201	A	B
1	Hapmap43356-BTA-79201	0	36399349	B	A
1	Hapmap50634-BTA-26738	0	36595968	A	B
1	ARS-BFGL-NGS-44057	0	36636902	A	B
1	ARS-BFGL-NGS-38419	0	36664556	B	A
1	Hapmap49369-BTA-89952	0	36824286	A	B
1	Hapmap52575-rs29013932	0	36874545	B	A
1	BTA-115758-no-rs	0	36903496	A	B
1	BTA-111758-no-rs	0	36944051	0	B
1	DPI-27	0	36985868	A	B
1	BTA-111760-no-rs	0	37017145	A	B
1	DPI-28	0	37046480	A	B
1	ARS-BFGL-BAC-11938	0	37088650	A	B
1	Hapmap46343-BTA-111768	0	37117597	A	B
1	BTA-111771-no-rs	0	37174447	A	B
1	ARS-BFGL-NGS-84905	0	37209389	B	A
1	BTA-120277-no-rs	0	37245658	A	B
1	BTA-89302-no-rs	0	37289127	A	B
1	ARS-BFGL-NGS-12168	0	37321005	B	A
1	ARS-BFGL-BAC-14429	0	37355979	A	B
1	Hapmap39875-BTA-97144	0	37385708	A	B
1	Hapmap29197-BTA-97143	0	37430753	A	B
1	Hapmap42111-BTA-122184	0	37500892	A	B
1	ARS-BFGL-NGS-23720	0	37542495	A	B
1	Hapmap25605-BTA-155012	0	37633970	A	B
1	ARS-BFGL-NGS-53463	0	37677212	A	B
1	ARS-BFGL-NGS-64136	0	37833148	0	B
1	ARS-BFGL-NGS-100005	0	37862758	A	B
1	ARS-BFGL-NGS-114608	0	37909243	B	A
1	ARS-BFGL-NGS-103535	0	38054226	A	B
1	BTA-115317-no-rs	0	38098101	B	A
1	ARS-BFGL-NGS-42813	0	38230818	A	B
1	ARS-BFGL-NGS-85768	0	38307976	B	A
1	BTA-16749-no-rs	0	38352766	B	A
1	Hapmap51081-BTA-89053	0	38378215	B	A
1	Hapmap23652-BTA-16748	0	38488896	B	A
1	ARS-BFGL-BAC-15722	0	38565905	A	B
1	ARS-BFGL-NGS-97815	0	38624975	A	B
1	BTA-07775-no-rs	0	38649369	A	B
1	ARS-BFGL-NGS-8480	0	38700827	A	B
1	Hapmap33732-BTA-160835	0	38748703	B	A
1	BTA-109574-no-rs	0	38811666	B	A
1	Hapmap39970-BTA-117984	0	38863022	B	A
1	ARS-BFGL-NGS-26011	0	38908284	A	B
1	BTA-96881-no-rs	0	38982951	A	B
1	ARS-BFGL-BAC-7483	0	39053558	B	A
1	ARS-BFGL-NGS-84347	0	39083240	B	A
1	ARS-BFGL-BAC-11946	0	39232695	B	A
1	Hapmap47738-BTA-79246	0	39259346	A	B
1	ARS-BFGL-BAC-12579	0	39339779	B	A
1	Hapmap27571-BTA-123885	0	39500943	B	A
1	BTB-01810584	0	39538704	B	A
1	ARS-BFGL-NGS-107020	0	39572166	B	A
1	Hapmap51428-BTA-26864	0	39595785	A	B
1	BTB-00018760	0	39653311	B	A
1	Hapmap38790-BTA-87413	0	39692931	A	B
1	ARS-BFGL-BAC-13195	0	39754319	B	A
1	BTB-01806368	0	39779727	A	B
1	ARS-BFGL-NGS-34353	0	39813886	A	B
1	BTB-00018513	0	39840805	A	B
1	ARS-BFGL-NGS-20360	0	39877948	B	A
1	BTB-00018431	0	39902902	A	B
1	BTB-00018408	0	39922217	B	A
1	BTB-00018345	0	39973939	A	B
1	BTB-01249999	0	40046179	A	B
1	BTA-117821-no-rs	0	40078462	A	B
1	BTA-122545-no-rs	0	40110845	A	B
1	Hapmap51160-BTA-117818	0	40169491	B	A
1	ARS-BFGL-NGS-86662	0	40206017	A	B
1	ARS-BFGL-BAC-13216	0	40258896	A	B
1	ARS-BFGL-NGS-110537	0	40300907	A	B
1	ARS-BFGL-NGS-23908	0	40323085	A	B
1	BTB-01250420	0	40353369	B	A
1	Hapmap45471-BTA-117823	0	40379850	B	A
1	BTB-01250478	0	40395870	B	A
1	ARS-BFGL-NGS-111921	0	40427450	A	B
1	BTB-01952363	0	40465985	A	B
1	BTA-111731-no-rs	0	40495849	A	B
1	ARS-BFGL-NGS-32825	0	40540792	B	A
1	BTB-01462455	0	40589118	A	B
1	Hapmap34927-BES7_Contig453_1164	0	40621580	B	A
1	Hapmap38709-BTA-88324	0	40656841	A	B
1	BTB-01555269	0	40794773	A	B
1	BTB-01555328	0	40830066	A	B
1	ARS-BFGL-NGS-104431	0	40854754	B	A
1	ARS-BFGL-NGS-45335	0	40879690	B	A
1	BTB-01828412	0	40912633	B	A
1	Hapmap32424-BTA-95573	0	40967217	A	B
1	BTB-01135685	0	41000663	A	B
1	BTB-01135743	0	41067306	B	A
1	Hapmap23514-BTA-150593	0	41089334	B	A
1	Hapmap47786-BTA-95575	0	41191350	A	B
1	Hapmap33740-BTA-95578	0	41288098	B	A
1	BTA-95584-no-rs	0	41315418	A	B
1	Hapmap38486-BTA-30602	0	41379300	A	B
1	Hapmap38103-BTA-28646	0	41417336	A	B
1	Hapmap33759-BTA-160998	0	41441063	B	A
1	BTB-01848824	0	41465449	B	A
1	BTA-122159-no-rs	0	41490266	B	A
1	BTB-01136210	0	41516238	A	B
1	BTA-95587-no-rs	0	41547005	0	B
1	ARS-BFGL-NGS-106725	0	41577955	A	B
1	Hapmap54599-rs29019617	0	41608221	A	B
1	ARS-BFGL-NGS-23369	0	41639553	B	A
1	ARS-BFGL-NGS-31352	0	41703455	A	B
1	ARS-BFGL-NGS-118356	0	41732937	B	A
1	ARS-BFGL-NGS-63816	0	41756440	B	A
1	Hapmap52536-rs29011297	0	41785203	B	A
1	Hapmap48210-BTA-120730	0	41834501	A	B
1	BTB-00019290	0	41870746	B	A
1	ARS-BFGL-NGS-106432	0	41893320	B	A
1	ARS-BFGL-BAC-15157	0	41913980	B	A
1	ARS-BFGL-NGS-43530	0	41955764	A	B
1	Hapmap50812-BTA-89669	0	41976576	B	A
1	BTB-00019496	0	41999570	B	A
1	Hapmap39522-BTA-89675	0	42074611	A	B
1	BTB-01708786	0	42142033	B	A
1	ARS-BFGL-NGS-56548	0	42190693	B	A
1	BTB-02094179	0	42227217	B	A
1	BTB-01955018	0	42265516	A	B
1	BTA-104608-no-rs	0	42295681	A	B
1	ARS-BFGL-NGS-81807	0	42313742	B	A
1	ARS-BFGL-NGS-75560	0	42345465	A	B
1	BTB-01567958	0	42370661	A	B
1	ARS-BFGL-NGS-93346	0	42404391	A	B
1	BTA-27636-no-rs	0	42434198	B	A
1	BTB-00019569	0	42464966	A	B
1	BTB-00019582	0	42493010	A	B
1	ARS-BFGL-NGS-10059	0	42542346	B	A
1	BTA-89689-no-rs	0	42570535	B	A
1	Hapmap53820-rs29010070	0	42620205	B	A
1	BTB-00019683	0	42690743	A	B
1	BTB-00019705	0	42721268	B	A
1	ARS-BFGL-NGS-106220	0	42749580	A	B
1	BTB-00019769	0	42771916	A	B
1	BTB-00019788	0	42799445	B	A
1	ARS-BFGL-NGS-12781	0	42843006	B	A
1	Hapmap60973-rs29018366	0	42890259	A	B
1	Hapmap23873-BTA-139450	0	42926817	B	A
1	ARS-BFGL-BAC-15804	0	42960837	A	B
1	BTB-00019912	0	43067020	A	B
1	Hapmap46502-BTA-89692	0	43092980	A	B
1	ARS-BFGL-NGS-89857	0	43145332	B	A
1	BTA-89698-no-rs	0	43181180	A	B
1	Hapmap59911-rs29013984	0	43246545	B	A
1	BTA-20952-no-rs	0	43271718	B	A
1	BTA-89708-no-rs	0	43293171	B	A
1	BTB-00020263	0	43317853	A	B
1	Hapmap47773-BTA-89713	0	43344918	A	B
1	BTA-89717-no-rs	0	43383595	B	A
1	BTB-00020638	0	43424668	A	B
1	BTB-00020648	0	43449434	B	A
1	BTA-89719-no-rs	0	43471154	A	B
1	ARS-BFGL-NGS-19097	0	43541278	B	A
1	ARS-BFGL-NGS-106743	0	43569660	A	B
1	BTB-00161977	0	43598618	A	B
1	ARS-BFGL-NGS-64154	0	43631154	0	A
1	ARS-BFGL-NGS-118112	0	43670143	A	B
1	ARS-BFGL-NGS-96886	0	43694788	A	B
1	Hapmap49368-BTA-89726	0	43735256	A	B
1	Hapmap28225-BTA-123915	0	43800144	B	A
1	BTB-00020882	0	43831317	A	B
1	ARS-BFGL-NGS-116079	0	43861492	A	B
1	ARS-BFGL-NGS-118317	0	43932562	B	A
1	BTB-00021048	0	43954931	A	B
1	Hapmap57419-rs29025772	0	43989116	A	B
1	Hapmap43396-BTA-89742	0	44019050	B	A
1	BTB-00021157	0	44045405	A	B
1	BTB-00021173	0	44071844	B	A
1	ARS-BFGL-NGS-57355	0	44118691	B	A
1	BTB-00021247	0	44143107	A	B
1	BTA-89748-no-rs	0	44176118	A	B
1	BTB-00021385	0	44250030	B	A
1	ARS-BFGL-NGS-81540	0	44272642	B	A
1	BTB-00021354	0	44323355	B	A
1	BTB-01788892	0	44446453	B	A
1	ARS-BFGL-NGS-5747	0	44569518	A	B
1	BTA-15338-no-rs	0	44593858	B	A
1	ARS-BFGL-NGS-99002	0	44623201	A	B
1	BTA-86397-no-rs	0	44643255	A	B
1	ARS-BFGL-NGS-4086	0	44692942	B	A
1	ARS-BFGL-NGS-73542	0	44752791	A	B
1	ARS-BFGL-NGS-19721	0	44776759	A	B
1	ARS-BFGL-NGS-99064	0	44813737	B	A
1	ARS-BFGL-NGS-101788	0	44862308	A	B
1	BTA-105868-no-rs	0	44883531	A	B
1	BTB-01585499	0	44922334	A	B
1	ARS-BFGL-NGS-113905	0	44960165	A	B
1	ARS-BFGL-NGS-90894	0	44985808	A	B
1	ARS-BFGL-NGS-76717	0	45038244	B	A
1	Hapmap26498-BTA-33060	0	45067210	A	B
1	ARS-BFGL-NGS-83544	0	45113934	A	B
1	BTB-01691456	0	45157959	A	B
1	BTA-21519-no-rs	0	45214460	B	A
1	BTA-21524-no-rs	0	45237337	0	B
1	ARS-BFGL-NGS-113539	0	45292210	0	B
1	ARS-BFGL-NGS-75951	0	45375265	A	B
1	ARS-BFGL-NGS-31349	0	45423220	A	B
1	BTA-95285-no-rs	0	45452593	A	B
1	BTB-01462206	0	45515052	B	A
1	BTB-01462237	0	45546359	A	B
1	ARS-BFGL-NGS-68706	0	45569587	A	B
1	ARS-BFGL-NGS-113748	0	45592209	A	B
1	Hapmap38803-BTA-104250	0	45614604	A	B
1	ARS-BFGL-NGS-119382	0	45657940	B	A
1	BTB-00478386	0	45683339	B	A
1	BTB-00478347	0	45772634	A	B
1	ARS-BFGL-NGS-10512	0	45804182	A	B
1	BTB-01781942	0	45830593	A	B
1	BTA-90373-no-rs	0	45864540	B	A
1	ARS-BFGL-NGS-34687	0	45900804	A	B
1	BTB-01462011	0	45926861	B	A
1	BTB-01461996	0	45957974	0	A
1	ARS-BFGL-NGS-69116	0	46011015	0	B
1	ARS-BFGL-NGS-31674	0	46038017	B	A
1	ARS-BFGL-NGS-33309	0	46067182	0	A
1	BTA-10863-rs29016414	0	46118784	A	B
1	BTA-95262-no-rs	0	46138869	A	B
1	BTB-01786029	0	46201490	A	B
1	BTA-89822-no-rs	0	46223040	B	A
1	BTA-14361-rs29023125	0	46251987	B	A
1	ARS-BFGL-NGS-114234	0	46283541	B	A
1	BTA-89820-no-rs	0	46321775	A	B
1	Hapmap60140-ss46526251	0	46370195	A	B
1	UA-IFASA-4106	0	46402519	A	B
1	BTB-00468532	0	46518842	A	B
1	BTB-00468519	0	46556034	A	B
1	ARS-BFGL-NGS-110320	0	46595049	A	B
1	ARS-BFGL-NGS-67684	0	46620571	B	A
1	BTB-00468485	0	46648008	A	B
1	BTB-00468476	0	46675519	B	A
1	BTB-01608930	0	46778649	B	A
1	ARS-BFGL-NGS-69858	0	46808068	B	A
1	BTA-109011-no-rs	0	46926971	A	B
1	BTB-01625181	0	46962353	B	A
1	Hapmap39710-BTA-108633	0	47011181	A	B
1	Hapmap54262-rs29018839	0	47102513	A	B
1	ARS-BFGL-NGS-41577	0	47123160	B	A
1	BTB-01546768	0	47177862	A	B
1	BTB-01686544	0	47222075	B	A
1	ARS-BFGL-NGS-23106	0	47251774	A	B
1	Hapmap40153-BTA-99041	0	47296021	B	A
1	BTA-99040-no-rs	0	47320175	A	B
1	ARS-BFGL-NGS-56683	0	47355075	A	B
1	ARS-BFGL-BAC-24524	0	47389301	A	B
1	Hapmap55429-rs29012753	0	47417243	B	A
1	BTB-02090792	0	47445935	A	B
1	BTB-01702372	0	47479177	A	B
1	BTB-01572184	0	47524118	A	B
1	Hapmap43751-BTA-104783	0	47552065	B	A
1	BTA-10188-no-rs	0	47592394	0	B
1	Hapmap27626-BTA-155536	0	47637704	A	B
1	BTB-01967977	0	47669197	A	B
1	BTB-01663516	0	47701359	0	B
1	Hapmap42068-BTA-111564	0	47745480	A	B
1	Hapmap32121-BTA-156159	0	47771799	B	A
1	BTB-01202368	0	47788706	B	A
1	BTB-01202377	0	47807494	A	B
1	BTA-122400-no-rs	0	47831916	A	B
1	Hapmap60003-rs29024905	0	47856002	B	A
1	BTB-01202460	0	47945210	A	B
1	Hapmap27230-BTA-162491	0	47973478	B	A
1	ARS-BFGL-NGS-105365	0	48026603	B	A
1	ARS-BFGL-NGS-73983	0	48105788	B	A
1	ARS-BFGL-BAC-16973	0	48130491	A	B
1	Hapmap49948-BTA-29490	0	48181287	B	A
1	BTB-00021951	0	48222988	B	A
1	BTB-00021917	0	48257875	A	B
1	BTB-00021776	0	48394374	B	A
1	Hapmap59092-rs29024583	0	48425887	B	A
1	ARS-BFGL-NGS-41264	0	48523202	A	B
1	Hapmap38806-BTA-110152	0	48629895	A	B
1	BTB-01645206	0	48658685	A	B
1	BTB-01645280	0	48701612	A	B
1	BTB-01146938	0	48726549	A	B
1	Hapmap26719-BTA-151471	0	48772543	B	A
1	BTB-01146838	0	48802718	B	A
1	BTB-01847183	0	48843080	A	B
1	Hapmap50572-BTA-113037	0	48866528	B	A
1	ARS-BFGL-NGS-83459	0	48904842	A	B
1	ARS-BFGL-NGS-49634	0	48971016	B	A
1	BTB-00132817	0	49161822	A	B
1	BTA-113021-no-rs	0	49230292	B	A
1	BTB-01077379	0	49279500	A	B
1	BTB-01077277	0	49318678	B	A
1	BTB-01077261	0	49341658	A	B
1	Hapmap57446-rs29023998	0	49393074	A	B
1	Hapmap50571-BTA-112994	0	49436561	A	B
1	BTA-103555-no-rs	0	49480638	B	A
1	BTB-01077007	0	49532893	A	B
1	Hapmap50221-BTA-112986	0	49578738	B	A
1	Hapmap32123-BTA-156557	0	49618441	B	A
1	BTB-01615915	0	49734575	A	B
1	Hapmap33052-BTA-154887	0	49765653	A	B
1	BTB-01076801	0	49906537	A	B
1	ARS-BFGL-NGS-98459	0	50077376	A	B
1	BTB-00132601	0	50111414	A	B
1	ARS-BFGL-BAC-15402	0	50191130	B	A
1	BTB-01699628	0	50230596	A	B
1	BTA-114651-no-rs	0	50252331	B	A
1	Hapmap24476-BTA-130730	0	50291207	B	A
1	Hapmap41715-BTA-100026	0	50320575	B	A
1	Hapmap30497-BTA-123949	0	50359829	A	B
1	BTB-00022097	0	50410352	B	A
1	BTB-00022142	0	50434457	A	B
1	BTB-01165120	0	50465233	A	B
1	BTB-01165109	0	50511043	A	B
1	Hapmap49829-BTA-101896	0	50574353	A	B
1	Hapmap29401-BTA-152822	0	50621585	A	B
1	BTB-01164952	0	50652927	B	A
1	BTB-01164946	0	50680039	B	A
1	Hapmap52897-rs29012790	0	50732049	A	B
1	BTB-01164879	0	50775613	A	B
1	BTB-00022352	0	50815882	B	A
1	BTB-00022376	0	50857462	B	A
1	Hapmap41716-BTA-100042	0	50884893	B	A
1	ARS-BFGL-NGS-103521	0	50993685	A	B
1	ARS-BFGL-NGS-101533	0	51033230	A	B
1	ARS-BFGL-NGS-6521	0	51169451	B	A
1	ARS-BFGL-NGS-14638	0	51211635	A	B
1	Hapmap42747-BTA-97910	0	51258380	B	A
1	BTB-00184675	0	51289087	A	B
1	ARS-BFGL-NGS-27696	0	51329816	0	B
1	BTB-01661970	0	51403723	B	A
1	BTB-01303185	0	51563701	A	B
1	ARS-BFGL-NGS-80227	0	51598998	A	B
1	BTB-01303321	0	51654778	0	A
1	BTA-100070-no-rs	0	51687463	A	B
1	UA-IFASA-6260	0	51721572	A	B
1	BTA-07486-rs29027151	0	51768647	B	A
1	BTB-00023604	0	51804778	B	A
1	Hapmap54644-rs29022483	0	51845103	A	B
1	BTB-02033694	0	51854830	A	B
1	BTA-100081-no-rs	0	51902748	A	B
1	BTB-00023392	0	51946893	A	B
1	BTB-00023322	0	51994611	B	A
1	ARS-BFGL-NGS-29536	0	52075648	A	B
1	ARS-BFGL-NGS-26781	0	52135065	B	A
1	BTA-27925-no-rs	0	52191701	B	A
1	Hapmap23148-BTA-123974	0	52251694	B	A
1	UA-IFASA-5103	0	52306846	B	A
1	ARS-BFGL-NGS-69861	0	52316632	0	A
1	ARS-BFGL-NGS-105123	0	52409229	A	B
1	BTB-01743557	0	52430945	B	A
1	ARS-BFGL-NGS-17305	0	52493772	A	B
1	Hapmap42392-BTA-100065	0	52537365	A	B
1	BTB-00022907	0	52570185	B	A
1	ARS-BFGL-BAC-17968	0	52607381	B	A
1	ARS-BFGL-NGS-112553	0	52644883	A	B
1	BTA-100060-no-rs	0	52676405	A	B
1	ARS-BFGL-BAC-23725	0	52696732	B	A
1	BTA-100058-no-rs	0	52719660	A	B
1	Hapmap47522-BTA-120738	0	52748123	B	A
1	ARS-BFGL-NGS-106276	0	52772080	A	B
1	BTA-120739-no-rs	0	52801665	A	B
1	ARS-BFGL-NGS-89588	0	52834285	A	B
1	BTB-00026002	0	52874728	B	A
1	Hapmap33710-BTA-110763	0	52915041	A	B
1	Hapmap27147-BTA-124015	0	52953518	B	A
1	ARS-BFGL-NGS-76469	0	52979497	A	B
1	ARS-BFGL-NGS-78259	0	53064069	B	A
1	Hapmap24136-BTA-124014	0	53084847	B	A
1	BTB-00025875	0	53133677	B	A
1	BTA-92077-no-rs	0	53177304	0	B
1	BTB-00025760	0	53238076	B	A
1	Hapmap47502-BTA-110302	0	53270356	B	A
1	ARS-BFGL-NGS-100189	0	53296440	B	A
1	BTB-00025322	0	53364989	A	B
1	BTB-00025197	0	53388440	B	A
1	BTB-00025259	0	53416332	B	A
1	ARS-BFGL-BAC-18388	0	53489802	A	B
1	BTB-00025135	0	53528573	A	B
1	Hapmap47174-BTA-110289	0	53551656	A	B
1	BTA-110282-no-rs	0	53582877	A	B
1	ARS-BFGL-NGS-18743	0	53630189	A	B
1	ARS-BFGL-NGS-94761	0	53656600	B	A
1	Hapmap41428-BTA-110280	0	53679183	B	A
1	BTB-00025053	0	53706235	A	B
1	ARS-BFGL-NGS-107096	0	53753590	B	A
1	Hapmap50557-BTA-10774	0	53931588	B	A
1	Hapmap53221-rs29019635	0	53968516	A	B
1	Hapmap57738-rs29023662	0	53995142	A	B
1	Hapmap48975-BTA-99363	0	54032055	A	B
1	ARS-BFGL-BAC-20881	0	54052439	B	A
1	BTB-00026752	0	54102324	A	B
1	BTB-00026585	0	54179627	B	A
1	ARS-BFGL-NGS-31009	0	54216846	B	A
1	BTA-110335-no-rs	0	54259681	B	A
1	Hapmap38807-BTA-110324	0	54317344	A	B
1	ARS-BFGL-NGS-111929	0	54342104	B	A
1	ARS-BFGL-NGS-40967	0	54371655	A	B
1	UA-IFASA-7275	0	54390349	A	B
1	BTB-00217542	0	54460795	A	B
1	ARS-BFGL-NGS-24057	0	54501549	B	A
1	Hapmap42092-BTA-119864	0	54523895	A	B
1	ARS-BFGL-NGS-114712	0	54556914	A	B
1	ARS-BFGL-NGS-104377	0	54590850	B	A
1	BTB-01044365	0	54625163	B	A
1	BTA-30265-no-rs	0	54646465	A	B
1	Hapmap49009-BTA-107212	0	54690810	A	B
1	BTB-01605050	0	54714755	B	A
1	ARS-BFGL-NGS-43783	0	54774488	B	A
1	BTB-01712157	0	54819828	B	A
1	BTB-01712147	0	54844550	B	A
1	BTB-01315615	0	54873112	A	B
1	ARS-BFGL-NGS-37379	0	54901166	B	A
1	BTA-21826-no-rs	0	54958273	A	B
1	ARS-BFGL-NGS-86970	0	54988164	A	B
1	BTB-01315516	0	55057917	B	A
1	Hapmap47540-BTA-21819	0	55107953	B	A
1	Hapmap39813-BTA-21834	0	55150553	A	B
1	BTB-01315457	0	55174553	A	B
1	Hapmap51652-BTA-89898	0	55259756	A	B
1	BTB-01131103	0	55288120	A	B
1	Hapmap49383-BTA-93867	0	55326027	A	B
1	BTB-01131178	0	55359042	B	A
1	BTA-93863-no-rs	0	55386945	B	A
1	ARS-BFGL-BAC-32896	0	55444187	A	B
1	Hapmap38361-BTA-93866	0	55469249	A	B
1	BTB-01131384	0	55499124	B	A
1	BTB-01914655	0	55544288	A	B
1	ARS-BFGL-NGS-89318	0	55571775	0	A
1	ARS-BFGL-NGS-115305	0	55784222	A	B
1	Hapmap32092-BTA-149957	0	55810689	A	B
1	ARS-BFGL-NGS-85105	0	55832662	A	B
1	Hapmap47445-BTA-93870	0	55930246	A	B
1	ARS-BFGL-NGS-82485	0	55961800	0	B
1	Hapmap33225-BTA-151395	0	55995337	B	A
1	ARS-BFGL-NGS-39684	0	56084928	A	B
1	Hapmap43173-BTA-120253	0	56193336	A	B
1	ARS-BFGL-NGS-115307	0	56294040	B	A
1	BTA-25880-no-rs	0	56421072	0	A
1	ARS-BFGL-NGS-87494	0	56505444	B	A
1	BTA-25876-no-rs	0	56551196	A	B
1	ARS-BFGL-NGS-31315	0	56648072	A	B
1	BTA-25809-no-rs	0	56669858	B	A
1	BTA-25883-no-rs	0	56706072	B	A
1	BTA-25886-no-rs	0	56726646	A	B
1	ARS-BFGL-NGS-111138	0	56817352	A	B
1	ARS-BFGL-NGS-38890	0	56864714	B	A
1	ARS-BFGL-NGS-59270	0	56901848	A	B
1	ARS-BFGL-NGS-15221	0	56983259	A	B
1	ARS-BFGL-NGS-52696	0	57050886	B	A
1	ARS-BFGL-NGS-5836	0	57103768	0	A
1	Hapmap39218-BTA-25795	0	57141557	A	B
1	ARS-BFGL-NGS-89	0	57170980	A	B
1	UA-IFASA-5597	0	57192123	A	B
1	ARS-BFGL-NGS-18996	0	57238377	B	A
1	BTA-25386-no-rs	0	57290689	A	B
1	Hapmap59481-rs29019616	0	57341049	A	B
1	Hapmap44594-BTA-25389	0	57426987	A	B
1	BTA-25403-no-rs	0	57590207	B	A
1	ARS-BFGL-NGS-34519	0	57623335	A	B
1	Hapmap38147-BTA-25404	0	57660748	B	A
1	ARS-BFGL-NGS-102073	0	57692535	A	B
1	Hapmap55498-ss46527080	0	57752344	B	A
1	BTA-25421-no-rs	0	57812704	A	B
1	ARS-BFGL-NGS-94399	0	57842473	A	B
1	ARS-BFGL-NGS-109258	0	57890954	B	A
1	ARS-BFGL-NGS-112451	0	57913747	A	B
1	ARS-BFGL-NGS-87988	0	57941195	A	B
1	Hapmap50295-BTA-25892	0	58210936	A	B
1	ARS-BFGL-NGS-19423	0	58262276	0	B
1	ARS-BFGL-NGS-109846	0	58402388	A	B
1	ARS-BFGL-NGS-40337	0	58444431	A	B
1	ARS-BFGL-NGS-63947	0	58668639	A	B
1	Hapmap36459-SCAFFOLD9563_462	0	58695977	A	B
1	Hapmap23307-BTA-124083	0	58722694	A	B
1	ARS-BFGL-NGS-103637	0	58760778	A	B
1	ARS-BFGL-NGS-48341	0	58830765	0	B
1	BTA-02836-rs29010381	0	58934843	A	B
1	Hapmap44172-BTA-96950	0	58985342	A	B
1	Hapmap47450-BTA-96948	0	59071436	A	B
1	Hapmap44328-BTA-97952	0	59256538	B	A
1	BTA-96949-no-rs	0	59279533	A	B
1	BTA-31615-no-rs	0	59337004	B	A
1	ARS-USMARC-Parent-DQ404150-rs29012530	0	59409838	B	A
1	UA-IFASA-2167	0	59409838	B	A
1	UA-IFASA-2169	0	59435634	B	A
1	ARS-BFGL-NGS-16908	0	59463782	A	B
1	Hapmap34104-BES10_Contig701_1260	0	59509438	B	A
1	Hapmap28737-BTA-124074	0	59535729	B	A
1	BTB-00028136	0	59561102	B	A
1	BTB-01868157	0	59590958	B	A
1	Hapmap40924-BTA-21991	0	59614492	A	B
1	BTB-00028238	0	59647840	0	B
1	Hapmap48289-BTA-31617	0	59683842	A	B
1	ARS-BFGL-NGS-94997	0	59754059	B	A
1	BTB-00028383	0	59796999	B	A
1	BTB-00028406	0	59824412	B	A
1	BTB-00028484	0	59852828	B	A
1	Hapmap25636-BTA-31622	0	59879169	A	B
1	Hapmap48717-BTA-31633	0	59971879	A	B
1	BTB-00028647	0	60008528	A	B
1	BTA-31629-no-rs	0	60041626	B	A
1	BTB-00028594	0	60082447	A	B
1	BTB-00028547	0	60116734	B	A
1	Hapmap31065-BTA-123406	0	60140981	A	B
1	BTA-31638-no-rs	0	60187594	A	B
1	ARS-BFGL-NGS-110620	0	60231667	B	A
1	BTA-31643-no-rs	0	60254737	A	B
1	Hapmap46976-BTA-31645	0	60285264	0	A
1	BTB-00028937	0	60321156	B	A
1	Hapmap59475-rs29014975	0	60411957	A	B
1	ARS-BFGL-NGS-36297	0	60435125	A	B
1	ARS-BFGL-NGS-115239	0	60477492	A	B
1	ARS-BFGL-NGS-4257	0	60525550	0	A
1	BTB-01413909	0	60562020	A	B
1	BTB-01414057	0	60691438	A	B
1	BTB-01839251	0	60717610	B	A
1	BTB-02009342	0	60753573	A	B
1	BTA-23353-no-rs	0	60787763	B	A
1	ARS-BFGL-NGS-117152	0	60822626	B	A
1	UA-IFASA-7336	0	60862725	A	B
1	UA-IFASA-5504	0	60889674	A	B
1	ARS-BFGL-NGS-63954	0	60930420	A	B
1	Hapmap57078-ss46526391	0	60956897	A	B
1	ARS-BFGL-NGS-30543	0	60983992	A	B
1	BTB-00029666	0	61026239	B	A
1	Hapmap48290-BTA-31675	0	61069157	A	B
1	Hapmap42177-BTA-31679	0	61125554	A	B
1	ARS-BFGL-NGS-58051	0	61155727	A	B
1	Hapmap35167-VSWCP1D5775A_scf01	0	61189139	B	A
1	ARS-BFGL-NGS-107624	0	61228131	A	B
1	BTB-00030270	0	61259392	A	B
1	ARS-BFGL-NGS-3821	0	61286751	B	A
1	Hapmap41191-BTA-16674	0	61329180	A	B
1	BTB-02006134	0	61357379	A	B
1	Hapmap59735-rs29016420	0	61381912	A	B
1	ARS-BFGL-BAC-20015	0	61450475	B	A
1	ARS-BFGL-NGS-14821	0	61469035	A	B
1	Hapmap48293-BTA-32595	0	61508119	B	A
1	BTB-00031129	0	61530474	A	B
1	BTA-92181-no-rs	0	61540639	A	B
1	BTB-01426064	0	61582726	B	A
1	ARS-BFGL-BAC-20592	0	61611726	B	A
1	BTB-00030962	0	61652849	A	B
1	Hapmap38402-BTA-32592	0	61681629	B	A
1	BTB-00030894	0	61749066	A	B
1	BTA-31690-no-rs	0	61777879	A	B
1	BTB-00030699	0	61806466	B	A
1	ARS-BFGL-NGS-27164	0	61832670	B	A
1	BTB-00030560	0	61900596	B	A
1	Hapmap53538-rs29018897	0	61936456	A	B
1	ARS-BFGL-NGS-2189	0	61996164	B	A
1	BTB-01644632	0	62046242	B	A
1	Hapmap51585-BTA-32601	0	62104120	B	A
1	BTA-103663-no-rs	0	62124386	B	A
1	ARS-BFGL-NGS-40229	0	62184184	0	B
1	ARS-BFGL-NGS-101934	0	62230401	A	B
1	BTB-02071091	0	62251590	A	B
1	Hapmap33719-BTA-153081	0	62303320	A	B
1	Hapmap42400-BTA-102731	0	62344691	A	B
1	ARS-BFGL-NGS-91410	0	62420424	A	B
1	Hapmap23096-BTA-159937	0	62585258	B	A
1	BTB-01806856	0	62607089	B	A
1	BTA-32604-no-rs	0	62652993	A	B
1	Hapmap39200-BTA-32607	0	62696719	A	B
1	Hapmap38640-BTA-92406	0	62742180	A	B
1	BTA-32620-no-rs	0	62765705	B	A
1	BTB-00031464	0	62811670	B	A
1	BTB-00031535	0	62842581	A	B
1	ARS-BFGL-NGS-42248	0	62873964	A	B
1	ARS-BFGL-NGS-102719	0	62909449	A	B
1	BTB-00031657	0	62943586	B	A
1	ARS-BFGL-NGS-115080	0	62968592	A	B
1	ARS-BFGL-NGS-114995	0	62998921	B	A
1	ARS-BFGL-NGS-100977	0	63025706	A	B
1	BTB-01665387	0	63061634	A	B
1	ARS-BFGL-NGS-14335	0	63098616	A	B
1	BTB-01506507	0	63127376	A	B
1	ARS-BFGL-NGS-106011	0	63159279	B	A
1	BTB-01285049	0	63199096	A	B
1	ARS-BFGL-NGS-112682	0	63235795	A	B
1	BTB-01285245	0	63277846	A	B
1	Hapmap49510-BTA-17452	0	63372417	B	A
1	ARS-BFGL-NGS-4583	0	63421529	A	B
1	BTA-32633-no-rs	0	63445511	B	A
1	BTB-00031779	0	63491880	A	B
1	BTA-108948-no-rs	0	63575356	B	A
1	BTA-101821-no-rs	0	63653354	A	B
1	ARS-BFGL-NGS-116361	0	63706033	B	A
1	Hapmap49061-BTA-122268	0	63742577	B	A
1	ARS-BFGL-NGS-44433	0	63799085	A	B
1	Hapmap44333-BTA-104611	0	63825188	A	B
1	ARS-BFGL-NGS-105436	0	63951419	B	A
1	ARS-BFGL-NGS-3132	0	64031787	B	A
1	BTB-00640138	0	64077996	B	A
1	ARS-BFGL-NGS-101996	0	64122833	0	B
1	BTB-00639971	0	64145803	0	B
1	Hapmap31089-BTA-130737	0	64207146	A	B
1	Hapmap46935-BTA-113728	0	64253061	A	B
1	BTB-01687826	0	64276370	A	B
1	BTB-01687859	0	64301934	A	B
1	BTB-00639914	0	64322900	B	A
1	Hapmap51521-BTA-92920	0	64407671	A	B
1	ARS-BFGL-NGS-31791	0	64445959	B	A
1	ARS-BFGL-NGS-27619	0	64474719	B	A
1	BTB-00450945	0	64501909	B	A
1	BTB-00450962	0	64525174	A	B
1	BTB-00450984	0	64554382	B	A
1	UA-IFASA-9174	0	64592861	A	B
1	BTB-00451094	0	64629383	B	A
1	BTB-00033025	0	64667900	A	B
1	ARS-BFGL-NGS-10860	0	64692368	A	B
1	BTB-00033060	0	64730690	A	B
1	ARS-BFGL-NGS-71757	0	64766940	A	B
1	BTB-00033090	0	64788160	A	B
1	Hapmap31536-BTA-34573	0	64817535	A	B
1	BTB-00033167	0	64864266	A	B
1	ARS-BFGL-NGS-15927	0	64908763	A	B
1	ARS-BFGL-NGS-112971	0	64955929	A	B
1	BTB-00026837	0	64990681	A	B
1	Hapmap31713-BTA-124020	0	65025357	A	B
1	ARS-BFGL-NGS-33635	0	65082461	B	A
1	BTB-00027047	0	65103965	A	B
1	BTB-00027056	0	65126749	B	A
1	BTA-15412-no-rs	0	65171617	A	B
1	Hapmap45865-BTA-15414	0	65203417	B	A
1	ARS-BFGL-NGS-112600	0	65226899	A	B
1	ARS-BFGL-NGS-36873	0	65252905	A	B
1	BTB-00027149	0	65276480	A	B
1	BTB-00027170	0	65305965	B	A
1	BTB-00027201	0	65338549	B	A
1	ARS-BFGL-NGS-54090	0	65410263	B	A
1	BTB-00027298	0	65433706	B	A
1	BTB-00027332	0	65466612	A	B
1	BTB-00027405	0	65495613	B	A
1	Hapmap42852-BTA-15416	0	65522044	A	B
1	BTB-00027409	0	65556352	A	B
1	Hapmap32539-BTA-124026	0	65580210	B	A
1	Hapmap55251-rs29014781	0	65624310	A	B
1	BTA-15421-no-rs	0	65663517	A	B
1	BTB-00027516	0	65769328	B	A
1	ARS-BFGL-NGS-61496	0	65820557	B	A
1	ARS-BFGL-NGS-83021	0	65937547	B	A
1	BTB-00027583	0	65992275	A	B
1	BTB-02069463	0	66017181	A	B
1	ARS-BFGL-NGS-3996	0	66121259	A	B
1	ARS-BFGL-NGS-115763	0	66139653	B	A
1	ARS-BFGL-NGS-43799	0	66188527	B	A
1	Hapmap40403-BTA-15429	0	66230091	A	B
1	ARS-BFGL-BAC-19439	0	66252625	A	B
1	ARS-BFGL-BAC-19440	0	66344261	B	A
1	BTB-00027638	0	66369026	B	A
1	ARS-BFGL-NGS-111569	0	66398856	B	A
1	ARS-BFGL-NGS-61672	0	66450521	B	A
1	Hapmap39399-BTA-33610	0	66483743	B	A
1	Hapmap40951-BTA-33609	0	66519111	A	B
1	ARS-BFGL-NGS-35041	0	66604133	A	B
1	ARS-BFGL-NGS-38335	0	66630647	B	A
1	BTA-33604-no-rs	0	66668755	B	A
1	ARS-BFGL-NGS-117561	0	66696653	B	A
1	ARS-BFGL-NGS-14087	0	66721297	A	B
1	Hapmap54041-ss46526276	0	66759099	B	A
1	ARS-BFGL-NGS-36705	0	66797315	A	B
1	Hapmap51211-BTA-33586	0	66864968	A	B
1	ARS-BFGL-BAC-19447	0	66917399	A	B
1	Hapmap31714-BTA-124164	0	66976165	A	B
1	ARS-BFGL-NGS-103348	0	67055698	B	A
1	BTB-00032674	0	67083238	B	A
1	BTB-00032648	0	67115284	B	A
1	BTB-00033186	0	67160040	A	B
1	Hapmap25638-BTA-33585	0	67191387	A	B
1	ARS-BFGL-NGS-4572	0	67212088	A	B
1	BTB-00032574	0	67257036	A	B
1	ARS-BFGL-NGS-6075	0	67286095	B	A
1	BTB-00026096	0	67310117	B	A
1	BTB-00026110	0	67331639	A	B
1	BTA-31636-no-rs	0	67399528	A	B
1	BTA-05186-no-rs	0	67444188	A	B
1	BTB-00028704	0	67491689	A	B
1	Hapmap29526-BTA-124137	0	67614773	0	B
1	ARS-BFGL-NGS-3449	0	67660750	0	A
1	UA-IFASA-7116	0	67702576	A	B
1	BTB-00032205	0	67734488	B	A
1	BTB-00032200	0	67764428	A	B
1	BTB-00032163	0	67792994	B	A
1	BTB-00032153	0	67814251	B	A
1	ARS-BFGL-NGS-56081	0	67841303	0	A
1	Hapmap58284-rs29018937	0	67885415	B	A
1	BTA-33571-no-rs	0	67909755	B	A
1	ARS-BFGL-NGS-77553	0	67932398	0	B
1	ARS-BFGL-NGS-119133	0	67969838	B	A
1	ARS-BFGL-NGS-39596	0	68000140	A	B
1	Hapmap41826-BTA-31654	0	68023878	A	B
1	ARS-BFGL-NGS-117312	0	68066718	B	A
1	ARS-BFGL-NGS-119713	0	68100931	0	A
1	ARS-BFGL-NGS-113914	0	68135318	A	B
1	BTB-01736179	0	68153635	B	A
1	BTA-34599-no-rs	0	68227488	A	B
1	ARS-BFGL-NGS-7521	0	68268931	0	B
1	ARS-BFGL-NGS-4503	0	68307813	A	B
1	ARS-BFGL-NGS-27724	0	68353295	A	B
1	ARS-BFGL-BAC-3570	0	68373678	A	B
1	Hapmap46988-BTA-34591	0	68403441	B	A
1	ARS-BFGL-NGS-111491	0	68457522	A	B
1	ARS-BFGL-NGS-9429	0	68507419	A	B
1	Hapmap50666-BTA-34589	0	68533156	B	A
1	ARS-BFGL-NGS-72247	0	68579776	B	A
1	Hapmap39647-BTA-34584	0	68604562	A	B
1	ARS-BFGL-NGS-31379	0	68891058	A	B
1	ARS-BFGL-NGS-19470	0	68937163	A	B
1	Hapmap59979-rs29025402	0	68966218	A	B
1	ARS-BFGL-NGS-35021	0	68997018	B	A
1	ARS-BFGL-NGS-26771	0	69022384	A	B
1	ARS-BFGL-NGS-100745	0	69045500	A	B
1	BTA-120514-no-rs	0	69070681	A	B
1	Hapmap54911-rs29023069	0	69138050	A	B
1	ARS-BFGL-NGS-118460	0	69201417	A	B
1	ARS-BFGL-NGS-118306	0	69244252	B	A
1	ARS-BFGL-NGS-109126	0	69250962	A	B
1	ARS-BFGL-NGS-114985	0	69283880	A	B
1	BTA-104019-no-rs	0	69339563	0	B
1	BTA-104027-no-rs	0	69359979	B	A
1	ARS-BFGL-NGS-115898	0	69386583	A	B
1	ARS-BFGL-NGS-59612	0	69435214	A	B
1	Hapmap38055-BTA-120751	0	69475667	A	B
1	ARS-BFGL-NGS-30730	0	69520131	A	B
1	ARS-BFGL-NGS-40924	0	69593576	A	B
1	BTA-33563-no-rs	0	69620870	A	B
[truncated: 52,609 more rows]
